# Supplementary material for: Adherence to COVID-19 policy measures: Behavioral insights from The Netherlands and Belgium
Source: PLoS One. 2021 May 28;16(5):e0250302. doi: 10.1371/journal.pone.0250302 (PMC8162620; doi:10.1371/journal.pone.0250302)
Supplement: S1 File — (CSV) [file pone.0250302.s001.csv]

IPAddress	age_group	gender	region	income_group	education	labor_status	industry_feb	profession_feb	profession_feb_ifother	close_workint_less15_child	close_workint_less15_adult	close_workint_less15_elder	close_workint_more15_child	close_workint_more15_adult	close_workint_more15_elder	work_from_home_well	can_distance_atwork_feb	can_protect_atwork_feb	demand_job_feb	lost_job	started_new_job	labor_status_new	industry_new	profession_new	profession_new_ifother	can_distance_atwork_new	can_protect_atwork_new	demand_job_new	hours_worked	experienced_fall_hh_income	lost_hh_income	expect_fall_hh_income	expected_fall_own_lab_inc	expected_fall_hh_income	mortgage	change_weekly_expenses	change_savings	preexisting_cond_diabetes	preexisting_cond_highpressure	preexisting_cond_heartdis	preexisting_cond_asthma	preexisting_cond_allergies	preexisting_cond_other	vaccinated_flu	smoker	symptom_cough	symptom_fever	symptom_tired	symptom_runnynose
84.197.4.16	Between 46 and 55	Male	Antwerpen	Fourth quintile	Bachelor's	Full-time self-employed	Management	General Directors		2	15	5	2	15	5	Somewhat well	To a great extent	Completely	No change	No									I work same hours	No	No loss	No	No loss	No loss	Yes	Increase of less than 10%	No change	Not selected	Not selected	Not selected	Not selected	Selected	Not selected	No	No	Not selected	Not selected	Selected	Not selected
81.83.59.158	Between 46 and 55	Female	Antwerpen	Second quintile	High school diploma	Out of labor force										Not applicable														No	No loss	No	No loss	No loss	No	Increase of more than 10%	No change	Not selected	Not selected	Not selected	Not selected	Not selected	Not selected	No	Yes	Selected	Not selected	Not selected	Not selected
109.130.75.178	Between 26 and 35	Female	Antwerpen	Third quintile	Master's	Full-time permanent	Health care and welfare	Other	Clinical Support Manager	0	10	15	0	20	2	Essentially unaffected	Not at all	To a great extent	No change	No									I work same hours	No	No loss	No	No loss	No loss	No	Drop of less than 10%	Increase of less than 10%	Not selected	Not selected	Not selected	Not selected	Not selected	Not selected	Yes	No	Not selected	Not selected	Not selected	Not selected
94.227.96.249	Between 56 and 65	Male	Antwerpen	Third quintile	Associate degree	Full-time permanent	Technical	Production machine operators		1	50	5	1	50	5	Essentially unaffected	Very little	Somewhat	Somewhat lower	No									I work less hours	No	No loss	Yes	Less than 5%	Less than 5%	No	No change	No change	Not selected	Not selected	Not selected	Not selected	Not selected	Not selected	Yes	No	Not selected	Not selected	Not selected	Not selected
81.83.239.131	Between 46 and 55	Male	Antwerpen	Second quintile	Associate degree	Out of labor force										Not applicable														Yes	Between 10% and 20%	No	No loss	No loss	No	Increase of less than 10%	No change	Not selected	Selected	Not selected	Not selected	Selected	Not selected	No	No	Not selected	Not selected	Not selected	Not selected
94.110.125.221	Between 26 and 35	Female	Antwerpen	Fourth quintile	Bachelor's	Full-time permanent	Economics and administrations	Accountants		0	0	0	0	8	0	Essentially unaffected	Somewhat	Somewhat	No change	No									I work same hours	No	No loss	No	No loss	No loss	Yes	No change	No change	Not selected	Not selected	Not selected	Not selected	Selected	Not selected	No	No	Not selected	Not selected	Not selected	Not selected
94.110.118.149	Between 56 and 65	Female	Antwerpen	First quintile	High school diploma	Out of labor force										Not applicable														No	No loss	No	No loss	No loss	No	No change	No change	Not selected	Not selected	Not selected	Not selected	Not selected	Selected	No	No	Not selected	Not selected	Not selected	Not selected
84.198.55.211	Between 46 and 55	Male	Antwerpen	Third quintile	High school diploma	Full-time permanent	Economics and administrations	Bookkeepers		0	5	0	0	10	0	Somewhat well	To a great extent	Completely	No change	No									I work same hours	No	No loss	No	No loss	No loss	No	Increase of less than 10%	No change	Not selected	Not selected	Not selected	Not selected	Not selected	Not selected	No	Yes	Not selected	Not selected	Not selected	Not selected
94.104.88.68	Above 65	Male	Antwerpen	Third quintile	High school diploma	Out of labor force										Not applicable														No	No loss	No	No loss	No loss	No	No change	No change	Not selected	Selected	Not selected	Not selected	Not selected	Not selected	Yes	No	Not selected	Not selected	Selected	Selected
91.179.78.94	Between 36 and 45	Female	Antwerpen	Third quintile	Some college	Full-time permanent	Economics and administrations	Administrative Staff		20	50	0	5	40	0	Not well	Very little	Not at all	No change	No									I work same hours	Yes	Between 10% and 20%	Yes	Less than 5%	Between 5% and 10%	No	Increase of less than 10%	Drop of more than 10%	Not selected	Not selected	Not selected	Not selected	Not selected	Not selected	No	Yes	Not selected	Not selected	Selected	Not selected
109.131.230.207	Between 46 and 55	Male	Antwerpen	Prefer not to answer	Associate degree	Full-time permanent	Commerce	Other	ober	1	4	0	0	0	0	Somewhat well	To a great extent	To a great extent	No change	Yes, temporarily	No									No	No loss	No	No loss	No loss	Yes	No change	Drop of less than 10%	Not selected	Not selected	Not selected	Not selected	Not selected	Not selected	No	Yes	Not selected	Not selected	Not selected	Not selected
84.197.137.116	Between 46 and 55	Male	Antwerpen	First quintile	High school diploma	Part-time temporary	Arts and communication	Performing Artists		0	0	0	0	0	0	Not at all	Very little	Very little	Somewhat lower	Yes, temporarily	No									Yes	Between 10% and 20%	Yes	Between 10% and 20%	Between 10% and 20%	Yes	Drop of more than 10%	No change	Not selected	Not selected	Not selected	Not selected	Not selected	Not selected	No	No	Not selected	Not selected	Not selected	Not selected
94.227.236.97	Between 18 and 25	Male	Antwerpen	Second quintile	Associate degree	Full-time permanent	Health care and welfare	Social Workers, Group and Residential Advisors		6	0	0	8	0	0	Somewhat well	Not at all	Somewhat	Somewhat lower	Yes, temporarily	No									Yes	More than 20%	Yes	More than 20%	Between 10% and 20%	Yes	No change	Increase of less than 10%	Not selected	Not selected	Selected	Not selected	Not selected	Not selected	Yes	No	Selected	Selected	Selected	Not selected
81.83.241.129	Between 26 and 35	Female	Antwerpen	Fourth quintile	Associate degree	Full-time permanent	Public administration, security, and law	Government officials		0	0	0	1	15	0	Somewhat well	To a great extent	To a great extent	No change	Yes, temporarily	No									No	No loss	No	No loss	No loss	No	Increase of less than 10%	No change	Not selected	Not selected	Not selected	Not selected	Not selected	Not selected	Yes	No	Not selected	Not selected	Not selected	Not selected
81.83.102.144	Above 65	Female	Antwerpen	Second quintile	Bachelor's	Out of labor force										Not applicable														No	No loss	No	No loss	No loss	No	Increase of less than 10%	Drop of less than 10%	Not selected	Not selected	Not selected	Selected	Not selected	Not selected	Yes	No	Not selected	Not selected	Not selected	Not selected
84.196.172.124	Above 65	Male	Antwerpen	Prefer not to answer	High school diploma	Out of labor force										Not applicable														No	No loss	No	No loss	No loss	No	No change	No change	Selected	Not selected	Not selected	Not selected	Not selected	Not selected	Yes	No	Not selected	Not selected	Not selected	Not selected
84.197.86.114	Between 18 and 25	Female	Antwerpen	Fourth quintile	Master's	Full-time permanent	Services	Other	Juriste	0	5	0	0	3	0	Somewhat well	Somewhat	Somewhat	Somewhat lower	No									I work same hours	No	No loss	No	No loss	No loss	No	Drop of more than 10%	Increase of more than 10%	Not selected	Not selected	Not selected	Selected	Not selected	Not selected	No	No	Not selected	Not selected	Selected	Not selected
94.111.127.239	Between 46 and 55	Female	Antwerpen	First quintile	High school diploma	Out of labor force										Not applicable														No	No loss	No	No loss	No loss	No	No change	No change	Not selected	Not selected	Not selected	Not selected	Not selected	Selected	No	Yes	Not selected	Not selected	Not selected	Not selected
84.196.163.145	Between 18 and 25	Female	Antwerpen	Prefer not to answer	High school diploma	Out of labor force										Not applicable														No	No loss	No	No loss	No loss	No	No change	No change	Not selected	Not selected	Not selected	Not selected	Not selected	Not selected	No	No	Not selected	Not selected	Not selected	Not selected
81.165.91.172	Between 26 and 35	Female	Antwerpen	Fifth quintile	Bachelor's	Full-time permanent	Commerce	Advisors Marketing, Public Relations and Sales		0	20	0	2	0	3	Not at all	Very little	Very little	Somewhat lower	No									I work same hours	Yes	Between 10% and 20%	Yes	Between 5% and 10%	Between 5% and 10%	Yes	Increase of less than 10%	No change	Not selected	Not selected	Not selected	Not selected	Selected	Not selected	Yes	No	Not selected	Not selected	Not selected	Not selected
81.83.12.79	Between 46 and 55	Female	Antwerpen	Third quintile	High school diploma	Full-time permanent	Technical	Production machine operators		0	2	0	0	2	0	Essentially unaffected	Somewhat	Somewhat	No change	Yes, temporarily	No									Yes	More than 20%	Yes	Between 10% and 20%	Between 10% and 20%	Yes	Drop of more than 10%	Drop of more than 10%	Not selected	Selected	Not selected	Not selected	Not selected	Not selected	No	No	Not selected	Not selected	Not selected	Not selected
84.197.78.187	Between 18 and 25	Male	Antwerpen	Prefer not to answer	Some college	Out of labor force										Not applicable														No	No loss	No	No loss	No loss	No	No change	Drop of less than 10%	Not selected	Not selected	Not selected	Not selected	Selected	Not selected	No	No	Selected	Not selected	Selected	Not selected
78.21.150.72	Between 36 and 45	Male	Antwerpen	Fourth quintile	Bachelor's	Full-time permanent	Management	Business and Administrative Service Managers		1	1	0	1	1	0	Somewhat well	To a great extent	Somewhat	No change	Yes, temporarily	Yes	Full-time permanent	Public administration, security, and law	Security staff		To a great extent	Somewhat	No change	I work same hours	Yes	Between 10% and 20%	No	No loss	No loss	Yes	No change	No change	Not selected	Selected	Not selected	Not selected	Not selected	Not selected	No	No	Not selected	Not selected	Not selected	Not selected
84.197.150.167	Above 65	Male	Antwerpen	Fifth quintile	Some college	Part-time self-employed	Technical	Other	zaakvoerder	0	0	10	0	0	10	Essentially unaffected	Completely	Completely	No change	No									I work more hours	No	No loss	No	No loss	No loss	No	No change	No change	Not selected	Not selected	Not selected	Not selected	Not selected	Not selected	No	No	Not selected	Not selected	Not selected	Not selected
81.82.216.6	Between 36 and 45	Male	Antwerpen	Prefer not to answer	Associate degree	Part-time self-employed	Commerce	Sales staff Retail		0	10	0	0	2	0	Not at all	Completely	Completely	Somewhat lower	Yes, temporarily	No									Yes	Between 5% and 10%	No	No loss	No loss	No	Increase of less than 10%	Drop of less than 10%	Not selected	Not selected	Not selected	Not selected	Not selected	Not selected	No	No	Not selected	Not selected	Not selected	Not selected
94.111.121.210	Between 26 and 35	Female	Antwerpen	First quintile	Associate degree	Out of labor force										Not applicable														No	No loss	No	No loss	No loss	No	No change	No change	Not selected	Not selected	Not selected	Selected	Selected	Selected	No	No	Not selected	Not selected	Not selected	Not selected
83.134.39.195	Between 26 and 35	Female	Antwerpen	Second quintile	Master's	Full-time permanent	Health care and welfare	Psychologists And Sociologists		5	8	1	1	4	1	Somewhat well	Somewhat	Somewhat	Somewhat higher	No									I work more hours	Yes	More than 20%	No	No loss	No loss	No	Drop of less than 10%	Increase of less than 10%	Not selected	Not selected	Not selected	Not selected	Selected	Not selected	Yes	No	Not selected	Not selected	Selected	Not selected
109.130.42.9	Above 65	Male	Antwerpen	Second quintile	High school diploma	Out of labor force										Not applicable														No	No loss	No	No loss	No loss	No	No change	Drop of less than 10%	Not selected	Not selected	Not selected	Not selected	Not selected	Not selected	Yes	No	Not selected	Not selected	Not selected	Not selected
84.196.249.13	Between 56 and 65	Female	Antwerpen	Fifth quintile	High school diploma	Out of labor force										Not applicable														Yes	Between 10% and 20%	Yes	Less than 5%	Between 5% and 10%	Yes	Increase of more than 10%	No change	Not selected	Not selected	Not selected	Not selected	Not selected	Not selected	No	Yes	Not selected	Not selected	Not selected	Not selected
84.194.106.143	Between 56 and 65	Female	Antwerpen	Second quintile	High school diploma	Out of labor force										Not applicable														No	No loss	No	No loss	No loss	Yes	Drop of more than 10%	No change	Not selected	Not selected	Not selected	Not selected	Not selected	Not selected	Yes	No	Not selected	Not selected	Not selected	Not selected
109.130.67.90	Between 46 and 55	Female	Antwerpen	Fourth quintile	Some college	Full-time permanent	Management	Sales and Marketing Managers		1	2	0	0	1	2	Somewhat well	To a great extent	To a great extent	Somewhat lower	Yes, temporarily	No									No	No loss	Yes	More than 20%	More than 20%	Yes	Drop of less than 10%	Drop of less than 10%	Not selected	Not selected	Not selected	Not selected	Selected	Not selected	No	No	Not selected	Not selected	Not selected	Not selected
80.200.237.201	Above 65	Male	Antwerpen	Fourth quintile	High school diploma	Out of labor force										Not applicable														Yes	Less than 5%	No	No loss	No loss	No	Drop of more than 10%	No change	Not selected	Selected	Not selected	Not selected	Not selected	Selected	Yes	No	Not selected	Not selected	Not selected	Not selected
193.121.129.216	Between 36 and 45	Male	Antwerpen	First quintile	High school diploma	Out of labor force										Not applicable														No	No loss	No	No loss	No loss	No	Increase of less than 10%	No change	Not selected	Selected	Not selected	Not selected	Selected	Selected	No	Yes	Not selected	Not selected	Not selected	Not selected
81.165.57.38	Above 65	Male	Antwerpen	Third quintile	Master's	Out of labor force										Not applicable														No	No loss	No	No loss	No loss	No	No change	No change	Not selected	Not selected	Not selected	Not selected	Not selected	Not selected	Yes	No	Not selected	Not selected	Not selected	Not selected
81.165.46.61	Between 46 and 55	Female	Antwerpen	First quintile	High school diploma	Out of labor force										Not applicable														No	No loss	No	No loss	No loss	No	Increase of more than 10%	No change	Not selected	Selected	Not selected	Not selected	Not selected	Selected	No	No	Not selected	Not selected	Not selected	Not selected
84.197.106.101	Between 36 and 45	Female	Antwerpen	Third quintile	Associate degree	Full-time permanent	Commerce	Representatives And Buyers		0	0	0	2	10	0	Somewhat well	Very little	To a great extent	Somewhat lower	No									I work same hours	No	No loss	No	No loss	No loss	Yes	No change	No change	Not selected	Not selected	Not selected	Not selected	Not selected	Not selected	Yes	No	Not selected	Not selected	Not selected	Not selected
141.134.111.201	Between 56 and 65	Female	Antwerpen	Prefer not to answer	Master's	Full-time permanent	Health care and welfare	Psychologists And Sociologists		2	0	0	0	10	0	Somewhat well	To a great extent	Somewhat	No change	No									I work same hours	No	No loss	No	No loss	No loss	No	Drop of more than 10%	No change	Selected	Selected	Not selected	Not selected	Not selected	Not selected	No	No	Not selected	Not selected	Not selected	Not selected
81.82.188.13	Between 46 and 55	Male	Antwerpen	Second quintile	High school diploma	Full-time permanent	Transportation and logistics	Other	administratief medewerker	0	0	0	0	0	0	Not at all	To a great extent	To a great extent	Somewhat lower	Yes, temporarily	No									Yes	Between 10% and 20%	Yes	Between 5% and 10%	Between 5% and 10%	No	Drop of more than 10%	Drop of more than 10%	Not selected	Selected	Not selected	Not selected	Not selected	Not selected	No	No	Not selected	Not selected	Selected	Not selected
81.82.172.63	Between 56 and 65	Female	Antwerpen	Prefer not to answer	Master's	Out of labor force										Not applicable														No	No loss	No	No loss	No loss	No	Drop of more than 10%	Drop of less than 10%	Not selected	Not selected	Not selected	Not selected	Not selected	Not selected	Yes	No	Not selected	Not selected	Not selected	Not selected
80.200.136.186	Between 36 and 45	Male	Antwerpen	Fifth quintile	Master's	Full-time permanent	Public administration, security, and law	Government officials		0	5	0	2	15	1	Somewhat well	Completely	Completely	No change	No									I work more hours	No	No loss	No	No loss	No loss	No	Drop of more than 10%	Drop of less than 10%	Not selected	Not selected	Not selected	Not selected	Not selected	Not selected	No	No	Not selected	Not selected	Not selected	Not selected
80.200.136.176	Between 36 and 45	Male	Antwerpen	Third quintile	Doctorate/Professional	Full-time permanent	Services	Other	Post	5	25	10	0	0	0	Not well	Somewhat	Somewhat	No change	Yes, temporarily	No									Yes	Between 5% and 10%	Yes	Between 5% and 10%	Between 5% and 10%	No	Drop of more than 10%	Drop of less than 10%	Not selected	Not selected	Not selected	Not selected	Not selected	Not selected	Yes	No	Not selected	Not selected	Selected	Not selected
81.82.175.41	Above 65	Male	Antwerpen	Second quintile	High school diploma	Out of labor force										Not applicable														No	No loss	No	No loss	No loss	No	Drop of more than 10%	Increase of less than 10%	Not selected	Selected	Not selected	Not selected	Not selected	Not selected	Yes	No	Not selected	Not selected	Not selected	Not selected
178.145.227.226	Between 46 and 55	Female	Antwerpen	Fourth quintile	Associate degree	Part-time permanent	Health care and welfare	Nurses (Mbo)		0	0	70	0	1	20	Not at all	Not at all	Somewhat	No change	No									I work same hours	No	No loss	No	No loss	No loss	No	Increase of less than 10%	No change	Not selected	Not selected	Not selected	Not selected	Not selected	Not selected	No	No	Not selected	Not selected	Not selected	Not selected
94.227.54.237	Above 65	Male	Antwerpen	Third quintile	Associate degree	Out of labor force										Not applicable														No	No loss	No	No loss	No loss	No	Increase of less than 10%	Drop of less than 10%	Not selected	Selected	Not selected	Not selected	Not selected	Not selected	Yes	No	Not selected	Not selected	Not selected	Not selected
109.140.43.222	Between 36 and 45	Female	Antwerpen	Fourth quintile	Bachelor's	Full-time permanent	Economics and administrations	Executive secretaries		0	30	0	0	3	0	Somewhat well	Very little	To a great extent	Somewhat lower	No									I work less hours	Yes	Between 10% and 20%	No	No loss	No loss	Yes	Increase of more than 10%	No change	Not selected	Not selected	Not selected	Not selected	Selected	Not selected	No	No	Not selected	Not selected	Not selected	Not selected
94.226.81.20	Between 18 and 25	Female	Antwerpen	Second quintile	High school diploma	Full-time permanent	Commerce	Sales staff Retail		15	0	0	0	0	30	Essentially unaffected	Very little	To a great extent	Much lower	Yes, temporarily	No									Yes	More than 20%	Yes	Less than 5%	Less than 5%	Yes	Drop of more than 10%	Drop of less than 10%	Selected	Not selected	Not selected	Not selected	Not selected	Not selected	No	No	Not selected	Not selected	Not selected	Selected
5.23.165.81	Above 65	Male	Antwerpen	Second quintile	Bachelor's	Out of labor force										Not applicable														No	No loss	No	No loss	No loss	No	No change	Increase of less than 10%	Not selected	Not selected	Not selected	Not selected	Not selected	Not selected	Yes	No	Not selected	Not selected	Selected	Selected
94.111.104.19	Between 26 and 35	Female	Antwerpen	Second quintile	Master's	Full-time permanent	Economics and administrations	Administrative Staff		0	5	0	0	20	0	Not well	Somewhat	To a great extent	No change	No									I work less hours	Yes	Between 5% and 10%	No	No loss	No loss	No	Drop of less than 10%	No change	Not selected	Not selected	Not selected	Not selected	Selected	Not selected	No	No	Not selected	Not selected	Selected	Selected
62.4.146.166	Between 56 and 65	Male	Antwerpen	Second quintile	Associate degree	Full-time permanent	Commerce	Sales staff Retail		0	0	0	0	7	1	Not at all	Very little	To a great extent	No change	No									I work same hours	Yes	More than 20%	No	No loss	No loss	No	Drop of less than 10%	Increase of less than 10%	Not selected	Not selected	Not selected	Not selected	Not selected	Not selected	No	No	Not selected	Not selected	Selected	Not selected
81.247.105.156	Between 56 and 65	Female	Antwerpen	Third quintile	Some college	Full-time permanent	Commerce	Other	bediende	0	2	0	0	4	0	Somewhat well	Completely	Completely	No change	No									I work same hours	No	No loss	No	No loss	No loss	No	No change	No change	Not selected	Not selected	Not selected	Not selected	Not selected	Not selected	No	Yes	Not selected	Not selected	Not selected	Not selected
94.226.69.69	Above 65	Female	Antwerpen	First quintile	No high school	Out of labor force										Not applicable														No	No loss	No	No loss	No loss	No	Increase of less than 10%	No change	Selected	Not selected	Not selected	Not selected	Selected	Not selected	No	No	Not selected	Not selected	Not selected	Not selected
81.83.222.23	Between 46 and 55	Male	Antwerpen	Fifth quintile	Bachelor's	Full-time permanent	Economics and administrations	Financial Specialists And Economists		0	10	0	0	5	1	Somewhat well	To a great extent	Somewhat	Somewhat higher	No									I work same hours	Yes	Between 5% and 10%	No	No loss	No loss	Yes	Drop of less than 10%	No change	Not selected	Selected	Not selected	Not selected	Selected	Not selected	No	No	Not selected	Not selected	Selected	Not selected
91.176.10.65	Between 46 and 55	Male	Antwerpen	Fourth quintile	Bachelor's	Full-time permanent	Commerce	Representatives And Buyers		0	8	1	0	8	2	Somewhat well	Somewhat	Somewhat	No change	No									I work same hours	No	No loss	No	No loss	No loss	Yes	Drop of more than 10%	Increase of less than 10%	Not selected	Not selected	Not selected	Not selected	Not selected	Not selected	No	No	Not selected	Not selected	Not selected	Not selected
81.83.239.131	Between 46 and 55	Male	Antwerpen	Second quintile	Bachelor's	Out of labor force										Not applicable														No	No loss	No	No loss	No loss	No	Increase of less than 10%	No change	Not selected	Selected	Not selected	Not selected	Selected	Not selected	No	No	Not selected	Not selected	Not selected	Not selected
81.82.170.9	Between 46 and 55	Male	Antwerpen	Third quintile	Bachelor's	Full-time permanent	Commerce	Other	bankbediende	4	15	5	4	2	0	Essentially unaffected	To a great extent	To a great extent	No change	No									I work same hours	No	No loss	No	No loss	No loss	Yes	Drop of more than 10%	Increase of more than 10%	Not selected	Not selected	Not selected	Not selected	Not selected	Not selected	No	No	Not selected	Not selected	Not selected	Not selected
94.227.99.206	Between 46 and 55	Female	Antwerpen	Fourth quintile	Doctorate/Professional	Full-time permanent	Health care and welfare	Other	Apotheker	0	0	0	120	60	0	Somewhat well	To a great extent	To a great extent	No change	No									I work same hours	No	No loss	No	No loss	No loss	Yes	Drop of more than 10%	Increase of less than 10%	Not selected	Not selected	Not selected	Not selected	Not selected	Not selected	No	No	Not selected	Not selected	Not selected	Not selected
94.111.112.105	Between 26 and 35	Female	Antwerpen	Fourth quintile	High school diploma	Full-time permanent	ICT	Other	Backoffice	0	0	0	2	16	0	Somewhat well	Somewhat	Somewhat	No change	No									I work same hours	No	No loss	No	No loss	No loss	No	Increase of more than 10%	No change	Not selected	Not selected	Not selected	Not selected	Selected	Not selected	No	No	Not selected	Not selected	Selected	Selected
81.82.185.152	Between 36 and 45	Female	Antwerpen	First quintile	High school diploma	Unemployed										Not applicable														No	No loss	No	No loss	No loss	Yes	No change	No change	Not selected	Not selected	Not selected	Not selected	Not selected	Not selected	No	No	Not selected	Not selected	Not selected	Not selected
84.198.76.89	Above 65	Female	Antwerpen	Second quintile	Bachelor's	Out of labor force										Not applicable														No	No loss	No	No loss	No loss	No	No change	Increase of less than 10%	Selected	Selected	Not selected	Not selected	Not selected	Selected	No	No	Not selected	Not selected	Not selected	Not selected
84.196.104.2	Above 65	Male	Antwerpen	Second quintile	High school diploma	Out of labor force										Not applicable														No	No loss	No	No loss	No loss	No	Drop of less than 10%	No change	Not selected	Selected	Not selected	Not selected	Not selected	Not selected	No	No	Not selected	Not selected	Not selected	Not selected
94.226.219.60	Above 65	Male	Antwerpen	Second quintile	High school diploma	Out of labor force										Not applicable														Yes	Less than 5%	Yes	Less than 5%	Between 10% and 20%	No	Increase of less than 10%	Drop of less than 10%	Not selected	Not selected	Not selected	Not selected	Selected	Not selected	No	No	Not selected	Not selected	Not selected	Selected
84.198.51.180	Above 65	Male	Antwerpen	Fourth quintile	Some college	Out of labor force										Not applicable														No	No loss	No	No loss	No loss	Yes	Drop of less than 10%	No change	Not selected	Not selected	Not selected	Not selected	Not selected	Not selected	Yes	No	Not selected	Not selected	Not selected	Not selected
91.181.123.94	Between 56 and 65	Male	Antwerpen	Fifth quintile	Master's	Full-time permanent	Services	Other	accountant	0	2	1	0	3	1	Essentially unaffected	Completely	Not at all	No change	No									I work same hours	Yes	Less than 5%	No	No loss	No loss	No	Increase of less than 10%	No change	Not selected	Selected	Not selected	Selected	Not selected	Not selected	Yes	No	Not selected	Not selected	Not selected	Not selected
81.82.166.116	Between 36 and 45	Male	Antwerpen	Fourth quintile	Master's	Full-time permanent	Technical	Engineers (No Electrical Engineering)		0	0	0	2	1	2	Somewhat well	To a great extent	To a great extent	No change	Yes, temporarily	No									No	No loss	No	No loss	No loss	Yes	Drop of more than 10%	No change	Not selected	Not selected	Not selected	Not selected	Not selected	Not selected	No	No	Not selected	Not selected	Not selected	Not selected
81.83.192.213	Above 65	Female	Antwerpen	First quintile	Master's	Out of labor force										Not applicable														Yes	Between 10% and 20%	No	No loss	No loss	No	Drop of less than 10%	Drop of less than 10%	Not selected	Selected	Not selected	Not selected	Not selected	Not selected	Yes	No	Not selected	Not selected	Not selected	Not selected
81.82.127.153	Between 46 and 55	Male	Antwerpen	Second quintile	High school diploma	Unemployed										Not applicable														No	No loss	No	No loss	No loss	No	Increase of less than 10%	No change	Not selected	Not selected	Not selected	Not selected	Not selected	Not selected	No	No	Not selected	Not selected	Not selected	Not selected
81.83.86.90	Between 18 and 25	Female	Antwerpen	First quintile	Some college	Out of labor force										Not applicable														No	No loss	No	No loss	No loss	No	Drop of less than 10%	No change	Not selected	Not selected	Not selected	Not selected	Not selected	Not selected	No	No	Not selected	Not selected	Not selected	Not selected
213.251.103.87	Between 36 and 45	Male	Antwerpen	Third quintile	High school diploma	Full-time permanent	Public administration, security, and law	Other	Begeleider bij de lijn	0	0	0	1	2	0	Somewhat well	Somewhat	Somewhat	No change	No									I work same hours	No	No loss	No	No loss	No loss	No	Increase of less than 10%	No change	Not selected	Not selected	Not selected	Not selected	Not selected	Not selected	No	No	Not selected	Not selected	Selected	Selected
62.235.9.14	Between 56 and 65	Male	Antwerpen	Fourth quintile	High school diploma	Full-time permanent	Transportation and logistics	Other	Teamleider	0	50	0	0	6	0	Not at all	Very little	Very little	No change	No									I work more hours	No	No loss	No	No loss	No loss	No	No change	No change	Not selected	Not selected	Not selected	Not selected	Not selected	Not selected	No	Yes	Not selected	Not selected	Not selected	Not selected
94.111.147.18	Between 26 and 35	Male	Antwerpen	Third quintile	High school diploma	Full-time permanent	Education	Other	directie	0	20	0	0	10	0	Not well	Not at all	Somewhat	Somewhat higher	Yes, temporarily	No									No	No loss	No	No loss	No loss	No	Drop of less than 10%	Drop of more than 10%	Not selected	Not selected	Not selected	Not selected	Selected	Not selected	No	Yes	Not selected	Not selected	Not selected	Not selected
109.131.229.241	Between 46 and 55	Male	Antwerpen	Second quintile	Doctorate/Professional	Full-time permanent	Arts and communication	Performing Artists		0	0	0	0	0	0	Somewhat well	To a great extent	To a great extent	Much higher	Yes, permanently	Yes	Full-time temporary	Management	Business and Administrative Service Managers		To a great extent	Completely	Much higher	I work more hours	Yes	Between 10% and 20%	Yes	Between 5% and 10%	Between 5% and 10%	Yes	Increase of more than 10%	Increase of less than 10%	Not selected	Not selected	Selected	Not selected	Not selected	Selected	Yes	No	Selected	Not selected	Not selected	Not selected
193.121.126.238	Between 18 and 25	Female	Antwerpen	Prefer not to answer	Master's	Out of labor force										Not applicable														No	No loss	No	No loss	No loss	Yes	Increase of less than 10%	No change	Not selected	Not selected	Not selected	Not selected	Not selected	Not selected	No	No	Not selected	Not selected	Not selected	Not selected
82.176.133.159	Between 46 and 55	Male	Antwerpen	Fourth quintile	Bachelor's	Full-time permanent	Public administration, security, and law	Other	logistiek	50	30	2	15	15	15	Somewhat well	To a great extent	To a great extent	Somewhat higher	No									I work same hours	Yes	Between 5% and 10%	No	No loss	No loss	Yes	Drop of less than 10%	No change	Not selected	Not selected	Not selected	Not selected	Not selected	Not selected	Yes	No	Selected	Not selected	Not selected	Selected
81.165.125.140	Between 46 and 55	Male	Antwerpen	Fourth quintile	Master's	Full-time permanent	Education	Higher education teacher and professor		0	5	0	0	25	0	Somewhat well	To a great extent	To a great extent	No change	No									I work more hours	No	No loss	No	No loss	No loss	Yes	Drop of less than 10%	Increase of less than 10%	Not selected	Selected	Not selected	Not selected	Not selected	Not selected	No	No	Not selected	Not selected	Not selected	Not selected
81.82.7.138	Between 18 and 25	Male	Antwerpen	Fourth quintile	Bachelor's	Out of labor force										Not applicable														No	No loss	No	No loss	No loss	No	No change	No change	Not selected	Not selected	Not selected	Not selected	Not selected	Not selected	No	No	Selected	Not selected	Selected	Selected
109.132.143.108	Between 26 and 35	Female	Antwerpen	Fifth quintile	Master's	Full-time permanent	Management	Business and Administrative Service Managers		0	5	0	0	0	0	Somewhat well	To a great extent	To a great extent	No change	No									I work more hours	No	No loss	No	No loss	No loss	Yes	Increase of less than 10%	No change	Not selected	Not selected	Not selected	Not selected	Not selected	Not selected	No	No	Not selected	Not selected	Not selected	Not selected
91.177.47.226	Above 65	Male	Antwerpen	Fourth quintile	High school diploma	Out of labor force										Not applicable														No	No loss	No	No loss	No loss	No	No change	Drop of less than 10%	Not selected	Selected	Not selected	Not selected	Not selected	Not selected	Yes	No	Not selected	Not selected	Not selected	Selected
94.227.112.227	Above 65	Male	Antwerpen	Third quintile	Bachelor's	Out of labor force										Not applicable														No	No loss	No	No loss	No loss	No	Increase of less than 10%	Increase of less than 10%	Not selected	Not selected	Not selected	Not selected	Not selected	Not selected	Yes	Yes	Not selected	Not selected	Not selected	Not selected
94.226.178.105	Between 46 and 55	Female	Antwerpen	Third quintile	High school diploma	Full-time permanent	Public administration, security, and law	Government officials		0	4	0	0	4	2	Somewhat well	Somewhat	Somewhat	No change	No									I work more hours	No	No loss	No	No loss	No loss	Yes	Drop of more than 10%	No change	Not selected	Selected	Not selected	Not selected	Not selected	Not selected	No	No	Not selected	Not selected	Not selected	Not selected
83.134.237.40	Between 56 and 65	Female	Antwerpen	Prefer not to answer	Bachelor's	Part-time permanent	Health care and welfare	Caretakers		0	0	0	0	3	20	Not at all	Completely	Completely	Somewhat higher	No									I work same hours	No	No loss	No	No loss	No loss	Yes	Increase of less than 10%	Drop of less than 10%	Not selected	Not selected	Not selected	Not selected	Not selected	Not selected	No	No	Not selected	Not selected	Not selected	Not selected
213.177.144.185	Between 36 and 45	Female	Antwerpen	Second quintile	Some college	Part-time permanent	Technical	Production machine operators		2	1	2	2	1	3	Somewhat well	Completely	To a great extent	Somewhat lower	No									I work less hours	No	No loss	Yes	Less than 5%	Less than 5%	No	Increase of less than 10%	Drop of more than 10%	Not selected	Not selected	Not selected	Not selected	Selected	Not selected	Yes	No	Not selected	Selected	Not selected	Selected
87.64.78.115	Between 56 and 65	Male	Antwerpen	Third quintile	Associate degree	Full-time permanent	Economics and administrations	Accountants		1	5	2	0	20	5	Somewhat well	To a great extent	To a great extent	No change	No									I work same hours	No	No loss	No	No loss	No loss	Yes	Drop of less than 10%	Increase of less than 10%	Not selected	Not selected	Not selected	Not selected	Selected	Not selected	No	Yes	Not selected	Not selected	Not selected	Not selected
81.82.156.105	Between 36 and 45	Female	Antwerpen	First quintile	High school diploma	Out of labor force										Not applicable														No	No loss	No	No loss	No loss	No	No change	No change	Not selected	Not selected	Not selected	Not selected	Not selected	Not selected	No	No	Not selected	Not selected	Not selected	Not selected
94.110.112.128	Between 26 and 35	Female	Antwerpen	Second quintile	High school diploma	Part-time permanent	Services	Cleaners		0	0	0	2	2	1	Not at all	Somewhat	Somewhat	Somewhat lower	Yes, temporarily	No									Yes	More than 20%	Yes	Less than 5%	Less than 5%	No	Drop of more than 10%	Drop of more than 10%	Not selected	Not selected	Not selected	Not selected	Not selected	Not selected	No	No	Not selected	Not selected	Not selected	Not selected
81.83.183.157	Between 26 and 35	Female	Antwerpen	First quintile	Master's	Full-time permanent	Management	Sales and Marketing Managers		0	5	3	0	5	2	Somewhat well	To a great extent	To a great extent	No change	Yes, temporarily	Yes	Full-time temporary	Management	Sales and Marketing Managers		To a great extent	Somewhat	Somewhat higher	I work more hours	Yes	Between 10% and 20%	Yes	Between 5% and 10%	Between 10% and 20%	Yes	Drop of less than 10%	Drop of less than 10%	Not selected	Not selected	Selected	Not selected	Not selected	Not selected	No	No	Not selected	Not selected	Not selected	Not selected
213.119.175.166	Between 36 and 45	Female	Antwerpen	First quintile	Bachelor's	Part-time permanent	Health care and welfare	Social Workers, Group and Residential Advisors		40	20	10	15	15	2	Essentially unaffected	Very little	Very little	No change	No									I work same hours	No	No loss	No	No loss	No loss	No	Drop of less than 10%	Drop of less than 10%	Not selected	Not selected	Not selected	Not selected	Selected	Not selected	No	Yes	Not selected	Not selected	Selected	Not selected
5.23.131.197	Between 56 and 65	Female	Antwerpen	First quintile	High school diploma	Out of labor force										Not applicable														Yes	Less than 5%	Yes	Less than 5%	Less than 5%	No	Increase of less than 10%	No change	Not selected	Not selected	Not selected	Not selected	Not selected	Selected	No	Yes	Not selected	Not selected	Not selected	Not selected
91.177.69.146	Between 26 and 35	Female	Antwerpen	Second quintile	High school diploma	Full-time permanent	Public administration, security, and law	Government officials		0	1	0	1	4	0	Somewhat well	Completely	Completely	No change	No									I work same hours	No	No loss	No	No loss	No loss	Yes	No change	No change	Not selected	Not selected	Not selected	Not selected	Not selected	Not selected	No	No	Not selected	Not selected	Not selected	Not selected
84.196.233.63	Between 18 and 25	Female	Antwerpen	Fifth quintile	High school diploma	Out of labor force										Not applicable														No	No loss	No	No loss	No loss	No	No change	No change	Not selected	Not selected	Not selected	Not selected	Not selected	Not selected	No	Yes	Not selected	Not selected	Not selected	Selected
81.83.161.7	Between 46 and 55	Female	Antwerpen	First quintile	Associate degree	Out of labor force										Not applicable														Yes	Less than 5%	Yes	Less than 5%	Less than 5%	No	Drop of more than 10%	Drop of more than 10%	Not selected	Selected	Not selected	Not selected	Not selected	Not selected	No	Yes	Not selected	Not selected	Not selected	Not selected
62.205.124.53	Between 26 and 35	Female	Antwerpen	Second quintile	Associate degree	Full-time permanent	Transportation and logistics	Drivers Cars, Taxis And Vans		0	0	0	0	0	0	Somewhat well	Very little	Somewhat	No change	Yes, temporarily	No									No	No loss	No	No loss	No loss	No	No change	No change	Not selected	Not selected	Not selected	Not selected	Not selected	Not selected	No	Yes	Not selected	Not selected	Not selected	Not selected
5.23.128.0	Between 56 and 65	Female	Antwerpen	First quintile	High school diploma	Out of labor force										Not applicable														Yes	Between 5% and 10%	No	No loss	No loss	No	Increase of more than 10%	Drop of more than 10%	Not selected	Not selected	Not selected	Selected	Not selected	Not selected	Yes	No	Selected	Not selected	Not selected	Not selected
91.183.54.252	Between 26 and 35	Female	Antwerpen	Prefer not to answer	Master's	Full-time permanent	Arts and communication	Other	Customer service	0	40	3	0	40	3	Essentially unaffected	Not at all	Not at all	No change	No									I work same hours	No	No loss	No	No loss	No loss	No	No change	No change	Not selected	Not selected	Not selected	Not selected	Not selected	Not selected	No	No	Not selected	Not selected	Not selected	Not selected
87.67.238.193	Between 46 and 55	Male	Antwerpen	First quintile	Associate degree	Out of labor force										Not applicable														No	No loss	No	No loss	No loss	No	No change	No change	Not selected	Not selected	Not selected	Not selected	Not selected	Selected	Yes	No	Not selected	Not selected	Not selected	Not selected
94.226.15.164	Between 36 and 45	Male	Antwerpen	Prefer not to answer	High school diploma	Unemployed										Not applicable														No	No loss	No	No loss	No loss	No	No change	No change	Not selected	Not selected	Not selected	Not selected	Not selected	Not selected	No	Yes	Not selected	Not selected	Not selected	Not selected
109.132.248.140	Above 65	Male	Antwerpen	Third quintile	Associate degree	Out of labor force										Not applicable														No	No loss	No	No loss	No loss	No	No change	No change	Not selected	Selected	Selected	Not selected	Not selected	Not selected	Yes	No	Not selected	Not selected	Selected	Not selected
81.83.158.176	Between 56 and 65	Male	Antwerpen	Fourth quintile	Master's	Out of labor force										Not applicable														No	No loss	No	No loss	No loss	No	No change	No change	Not selected	Not selected	Not selected	Not selected	Not selected	Not selected	No	Yes	Not selected	Not selected	Not selected	Not selected
81.82.100.36	Between 26 and 35	Female	Antwerpen	Prefer not to answer	Associate degree	Out of labor force										Not applicable														No	No loss	No	No loss	No loss	Yes	Drop of more than 10%	No change	Not selected	Not selected	Not selected	Not selected	Selected	Not selected	No	No	Not selected	Not selected	Not selected	Not selected
80.200.237.211	Between 56 and 65	Male	Antwerpen	First quintile	No high school	Full-time permanent	Transportation and logistics	Other	lijnscheuffeur	0	0	0	4	2	2	Not at all	Very little	Somewhat	No change	No									I work same hours	No	No loss	No	No loss	No loss	No	Increase of more than 10%	No change	Not selected	Selected	Not selected	Not selected	Not selected	Not selected	Yes	Yes	Selected	Not selected	Selected	Not selected
178.116.92.14	Between 26 and 35	Male	Antwerpen	Third quintile	Associate degree	Full-time permanent	Technical	Carpenters		0	0	5	0	60	0	Essentially unaffected	To a great extent	To a great extent	No change	No									I work same hours	No	No loss	Yes	Between 10% and 20%	Between 5% and 10%	Yes	Increase of less than 10%	Drop of less than 10%	Not selected	Not selected	Not selected	Not selected	Not selected	Not selected	No	No	Not selected	Not selected	Not selected	Not selected
81.82.47.37	Between 36 and 45	Female	Antwerpen	Third quintile	Associate degree	Full-time temporary	Health care and welfare	Caretakers		2	1	3	3	5	0	Essentially unaffected	Somewhat	Very little	Somewhat higher	No									I work more hours	No	No loss	Yes	Between 5% and 10%	Less than 5%	No	No change	Increase of less than 10%	Not selected	Not selected	Not selected	Not selected	Not selected	Not selected	No	No	Not selected	Not selected	Not selected	Not selected
84.197.191.181	Between 56 and 65	Female	Antwerpen	Second quintile	No high school	Out of labor force										Not applicable														No	No loss	No	No loss	No loss	No	Drop of less than 10%	Increase of less than 10%	Selected	Selected	Not selected	Selected	Selected	Not selected	Yes	No	Not selected	Not selected	Not selected	Not selected
84.194.107.192	Between 46 and 55	Female	Antwerpen	Third quintile	Bachelor's	Out of labor force										Not applicable														No	No loss	No	No loss	No loss	Yes	Drop of less than 10%	No change	Not selected	Not selected	Not selected	Not selected	Not selected	Not selected	No	No	Not selected	Not selected	Not selected	Not selected
94.109.254.34	Between 26 and 35	Female	Antwerpen	Third quintile	Some college	Full-time permanent	Economics and administrations	Other	Verkoopster	20	60	30	0	7	0	Not at all	Very little	Somewhat	No change	No									I work same hours	Yes	More than 20%	Yes	Between 5% and 10%	Between 5% and 10%	Yes	No change	Drop of less than 10%	Not selected	Not selected	Not selected	Not selected	Not selected	Not selected	No	No	Not selected	Not selected	Not selected	Not selected
80.201.23.177	Above 65	Male	Antwerpen	Second quintile	No high school	Out of labor force										Not applicable														No	No loss	No	No loss	No loss	No	Increase of less than 10%	No change	Not selected	Not selected	Not selected	Not selected	Selected	Not selected	No	Yes	Not selected	Not selected	Not selected	Not selected
81.83.108.150	Between 46 and 55	Female	Antwerpen	First quintile	Associate degree	Out of labor force										Not applicable														Yes	More than 20%	Yes	Less than 5%	Less than 5%	No	Drop of more than 10%	Drop of more than 10%	Not selected	Selected	Not selected	Not selected	Not selected	Selected	Yes	No	Not selected	Not selected	Selected	Not selected
109.132.225.110	Between 46 and 55	Male	Antwerpen	Fourth quintile	Associate degree	Full-time permanent	Arts and communication	Other	bediende	2	2	0	0	0	0	Somewhat well	Somewhat	Somewhat	Somewhat lower	Yes, temporarily	No									Yes	Between 10% and 20%	Yes	Between 5% and 10%	Between 5% and 10%	Yes	Drop of less than 10%	Drop of less than 10%	Not selected	Not selected	Not selected	Not selected	Selected	Not selected	Yes	No	Not selected	Not selected	Not selected	Selected
193.121.12.86	Above 65	Male	Antwerpen	Third quintile	Some college	Out of labor force										Not applicable														No	No loss	No	No loss	No loss	No	Increase of less than 10%	No change	Not selected	Selected	Not selected	Not selected	Not selected	Not selected	Yes	No	Selected	Not selected	Not selected	Not selected
5.62.20.49	Above 65	Female	Antwerpen	First quintile	High school diploma	Out of labor force										Not applicable														No	No loss	Yes	Less than 5%	Between 5% and 10%	No	No change	No change	Not selected	Not selected	Not selected	Not selected	Not selected	Not selected	Yes	No	Not selected	Not selected	Not selected	Selected
109.88.121.51	Between 26 and 35	Male	Antwerpen	Fifth quintile	Master's	Full-time permanent	Technical	Engineers (No Electrical Engineering)		1	4	1	1	2	2	Somewhat well	Completely	Completely	No change	No									I work less hours	No	No loss	No	No loss	No loss	No	No change	Drop of less than 10%	Not selected	Not selected	Not selected	Not selected	Not selected	Not selected	Yes	Yes	Not selected	Not selected	Not selected	Not selected
81.82.164.25	Between 56 and 65	Female	Antwerpen	Fourth quintile	Bachelor's	Part-time permanent	Commerce	Sales staff Retail		0	0	0	0	15	30	Essentially unaffected	To a great extent	To a great extent	Much lower	Yes, temporarily	No									Yes	Less than 5%	Yes	Between 5% and 10%	Less than 5%	Yes	Drop of less than 10%	No change	Not selected	Not selected	Not selected	Not selected	Not selected	Not selected	Yes	No	Not selected	Not selected	Not selected	Not selected
84.198.15.233	Between 18 and 25	Female	Antwerpen	Third quintile	Master's	Full-time permanent	Management	Other	hr manager	1	10	4	1	10	5	Not well	Somewhat	Somewhat	No change	No									I work more hours	No	No loss	No	No loss	No loss	Yes	Drop of more than 10%	Increase of less than 10%	Not selected	Not selected	Not selected	Not selected	Selected	Not selected	No	Yes	Not selected	Not selected	Selected	Not selected
81.165.48.65	Between 18 and 25	Female	Antwerpen	Second quintile	Bachelor's	Part-time temporary	Services	Waiters and Bar staff		0	4	0	0	5	0	Somewhat well	Very little	Somewhat	Much lower	Yes, temporarily	No									Yes	Between 10% and 20%	Yes	Between 10% and 20%	Between 5% and 10%	Yes	Increase of more than 10%	Drop of more than 10%	Not selected	Not selected	Not selected	Not selected	Not selected	Not selected	No	No	Not selected	Not selected	Selected	Not selected
94.227.21.41	Between 26 and 35	Female	Antwerpen	Fifth quintile	Bachelor's	Out of labor force										Not applicable														No	No loss	No	No loss	No loss	No	No change	No change	Not selected	Not selected	Not selected	Not selected	Not selected	Not selected	No	No	Not selected	Not selected	Not selected	Not selected
84.197.89.201	Above 65	Male	Antwerpen	Third quintile	Associate degree	Out of labor force										Not applicable														No	No loss	No	No loss	No loss	No	Increase of less than 10%	No change	Selected	Selected	Not selected	Not selected	Not selected	Not selected	Yes	No	Not selected	Not selected	Not selected	Not selected
84.196.44.56	Between 36 and 45	Female	Antwerpen	First quintile	Associate degree	Part-time permanent	ICT	Other	Field Engineer	0	5	2	0	5	2	Not at all	To a great extent	To a great extent	No change	Yes, temporarily	No									Yes	More than 20%	Yes	Less than 5%	Between 5% and 10%	No	No change	No change	Not selected	Not selected	Not selected	Not selected	Not selected	Selected	No	No	Not selected	Not selected	Not selected	Not selected
81.242.20.49	Between 46 and 55	Male	Antwerpen	Fourth quintile	Associate degree	Full-time permanent	Transportation and logistics	Other	Dispatcher	0	15	0	0	0	0	Not well	Completely	To a great extent	No change	No									I work same hours	No	No loss	No	No loss	No loss	Yes	Increase of more than 10%	No change	Selected	Not selected	Not selected	Not selected	Not selected	Not selected	No	No	Selected	Not selected	Selected	Not selected
109.133.172.130	Above 65	Male	Antwerpen	Second quintile	Bachelor's	Out of labor force										Not applicable														No	No loss	No	No loss	No loss	Yes	Increase of less than 10%	No change	Not selected	Not selected	Not selected	Not selected	Not selected	Not selected	Yes	No	Not selected	Not selected	Not selected	Not selected
84.198.10.129	Between 36 and 45	Male	Antwerpen	Prefer not to answer	Bachelor's	Full-time permanent	Public administration, security, and law	Government officials		0	0	1	2	10	1	Essentially unaffected	Somewhat	Somewhat	No change	No									I work same hours	Yes	Less than 5%	No	No loss	No loss	Yes	No change	No change	Not selected	Not selected	Not selected	Not selected	Not selected	Not selected	No	Yes	Not selected	Not selected	Not selected	Not selected
109.130.5.209	Between 56 and 65	Female	Antwerpen	First quintile	No high school	Out of labor force										Not applicable														No	No loss	No	No loss	No loss	No	Increase of less than 10%	Drop of less than 10%	Not selected	Selected	Not selected	Selected	Selected	Selected	No	No	Not selected	Not selected	Not selected	Selected
84.197.37.195	Between 26 and 35	Female	Antwerpen	Prefer not to answer	High school diploma	Full-time permanent	Services	Cleaners		0	5	1	0	0	0	Not well	To a great extent	To a great extent	Much lower	Yes, temporarily	No									No	No loss	No	No loss	No loss	No	Drop of less than 10%	No change	Not selected	Not selected	Not selected	Not selected	Not selected	Not selected	No	No	Not selected	Not selected	Selected	Selected
80.200.236.127	Between 56 and 65	Female	Antwerpen	Second quintile	Master's	Out of labor force										Not applicable														No	No loss	No	No loss	No loss	Yes	No change	Drop of more than 10%	Not selected	Not selected	Not selected	Not selected	Not selected	Selected	No	No	Not selected	Not selected	Not selected	Selected
81.165.119.217	Between 56 and 65	Male	Antwerpen	Second quintile	No high school	Full-time permanent	Transportation and logistics	Loaders, Unloaders And Pocket Fillers		0	1	1	0	1	0	Essentially unaffected	Somewhat	Somewhat	No change	No									I work same hours	No	No loss	No	No loss	No loss	No	No change	No change	Not selected	Not selected	Not selected	Not selected	Not selected	Not selected	No	Yes	Not selected	Not selected	Not selected	Not selected
109.134.57.59	Above 65	Female	Antwerpen	Third quintile	Bachelor's	Out of labor force										Not applicable														No	No loss	No	No loss	No loss	No	Drop of more than 10%	Drop of less than 10%	Not selected	Selected	Not selected	Not selected	Not selected	Not selected	Yes	No	Not selected	Not selected	Not selected	Not selected
81.247.232.89	Between 56 and 65	Male	Antwerpen	First quintile	Bachelor's	Out of labor force										Not applicable														Yes	More than 20%	Yes	Between 10% and 20%	Between 10% and 20%	No	Drop of more than 10%	Drop of less than 10%	Not selected	Not selected	Not selected	Not selected	Not selected	Not selected	No	No	Not selected	Not selected	Not selected	Not selected
62.235.112.248	Above 65	Male	Antwerpen	Third quintile	Master's	Out of labor force										Not applicable														No	No loss	No	No loss	No loss	Yes	Increase of more than 10%	Drop of more than 10%	Selected	Selected	Not selected	Not selected	Not selected	Not selected	Yes	No	Not selected	Not selected	Selected	Not selected
109.130.81.55	Between 56 and 65	Male	Antwerpen	Fourth quintile	High school diploma	Out of labor force										Not applicable														No	No loss	No	No loss	No loss	Yes	Increase of less than 10%	No change	Not selected	Not selected	Not selected	Not selected	Not selected	Not selected	Yes	No	Not selected	Not selected	Not selected	Not selected
84.194.121.150	Between 18 and 25	Female	Antwerpen	Third quintile	Master's	Full-time permanent	Economics and administrations	Accountants		0	34	9	1	3	1	Somewhat well	Somewhat	Very little	Somewhat lower	No									I work same hours	Yes	Between 10% and 20%	Yes	Between 5% and 10%	Between 10% and 20%	Yes	Drop of less than 10%	No change	Not selected	Not selected	Not selected	Selected	Not selected	Not selected	No	Yes	Selected	Not selected	Not selected	Not selected
84.197.65.230	Between 46 and 55	Female	Antwerpen	First quintile	No high school	Full-time permanent	Technical	Other	arbeider	0	0	0	0	0	0	Not at all	Very little	Not at all	No change	No									I work same hours	Yes	Between 10% and 20%	Yes	Between 5% and 10%	Between 5% and 10%	No	Drop of more than 10%	No change	Not selected	Not selected	Not selected	Not selected	Selected	Selected	Yes	No	Selected	Not selected	Selected	Selected
84.197.199.31	Between 46 and 55	Male	Antwerpen	Fourth quintile	High school diploma	Full-time permanent	Technical	Production Leaders Industry and Construction		0	0	0	0	0	0	Not at all	To a great extent	Somewhat	No change	No									I work same hours	No	No loss	No	No loss	No loss	Yes	Increase of less than 10%	No change	Not selected	Not selected	Not selected	Not selected	Not selected	Not selected	No	No	Not selected	Not selected	Not selected	Not selected
195.144.70.122	Between 46 and 55	Female	Antwerpen	Third quintile	Bachelor's	Full-time permanent	Education	Teachers secondary education		80	0	0	0	20	0	Somewhat well	Very little	To a great extent	No change	No									I work same hours	No	No loss	No	No loss	No loss	Yes	No change	Increase of less than 10%	Not selected	Not selected	Not selected	Not selected	Not selected	Not selected	No	No	Not selected	Not selected	Not selected	Not selected
212.123.2.66	Between 36 and 45	Female	Antwerpen	Third quintile	High school diploma	Full-time permanent	Economics and administrations	Administrative Staff		0	10	0	0	10	0	Essentially unaffected	Somewhat	Somewhat	No change	No									I work same hours	No	No loss	No	No loss	No loss	Yes	No change	No change	Not selected	Not selected	Not selected	Selected	Not selected	Not selected	No	Yes	Not selected	Not selected	Not selected	Not selected
84.197.48.61	Between 56 and 65	Female	Antwerpen	First quintile	No high school	Out of labor force										Not applicable														No	No loss	No	No loss	No loss	No	Increase of less than 10%	Drop of more than 10%	Not selected	Not selected	Not selected	Not selected	Not selected	Not selected	No	Yes	Not selected	Not selected	Not selected	Not selected
109.132.248.3	Between 56 and 65	Male	Antwerpen	First quintile	High school diploma	Out of labor force										Not applicable														Yes	More than 20%	Yes	More than 20%	More than 20%	Yes	Drop of less than 10%	Drop of more than 10%	Not selected	Not selected	Not selected	Not selected	Not selected	Selected	No	No	Not selected	Not selected	Not selected	Not selected
94.104.86.102	Above 65	Male	Antwerpen	First quintile	Associate degree	Out of labor force										Not applicable														No	No loss	No	No loss	No loss	No	No change	Increase of less than 10%	Not selected	Not selected	Not selected	Not selected	Not selected	Not selected	Yes	Yes	Not selected	Not selected	Not selected	Not selected
81.83.177.208	Between 46 and 55	Male	Antwerpen	Fourth quintile	Associate degree	Full-time permanent	Education	Other	volwassenenonderwijs	0	8	0	0	8	0	Somewhat well	Somewhat	Somewhat	No change	Yes, temporarily	No									Yes	Between 10% and 20%	Yes	Between 5% and 10%	Between 5% and 10%	No	Drop of more than 10%	No change	Not selected	Not selected	Not selected	Not selected	Selected	Not selected	No	No	Not selected	Not selected	Not selected	Selected
81.246.253.255	Between 26 and 35	Male	Antwerpen	Prefer not to answer	High school diploma	Part-time permanent	Transportation and logistics	Garbage collectors and newspaper keepers		0	0	0	0	1	0	Essentially unaffected	Not at all	Not at all	Somewhat lower	Yes, temporarily	No									No	No loss	No	No loss	No loss	No	Drop of more than 10%	No change	Not selected	Not selected	Not selected	Not selected	Not selected	Not selected	No	No	Not selected	Not selected	Not selected	Not selected
185.23.244.31	Between 46 and 55	Female	Antwerpen	Fifth quintile	Some college	Full-time permanent	Services	Other	Kwaliteitscoördinator	0	20	0	0	3	0	Somewhat well	To a great extent	To a great extent	No change	No									I work same hours	No	No loss	No	No loss	No loss	Yes	Drop of more than 10%	Increase of more than 10%	Not selected	Not selected	Not selected	Not selected	Not selected	Not selected	No	No	Not selected	Not selected	Not selected	Not selected
84.196.165.65	Between 18 and 25	Female	Antwerpen	First quintile	Bachelor's	Out of labor force										Not applicable														Yes	More than 20%	Yes	More than 20%	More than 20%	No	Drop of less than 10%	Drop of less than 10%	Not selected	Not selected	Not selected	Not selected	Not selected	Not selected	No	No	Not selected	Not selected	Not selected	Not selected
141.134.104.130	Above 65	Male	Antwerpen	Third quintile	High school diploma	Out of labor force										Not applicable														No	No loss	No	No loss	No loss	No	No change	No change	Selected	Selected	Not selected	Not selected	Not selected	Not selected	Yes	No	Not selected	Not selected	Not selected	Not selected
84.197.86.202	Between 26 and 35	Female	Antwerpen	Prefer not to answer	Master's	Full-time permanent	Commerce	Other	Vakantie representative	0	10	20	0	5	10	Not at all	Somewhat	To a great extent	Somewhat lower	Yes, temporarily	No									Yes	More than 20%	No	No loss	No loss	No	Drop of less than 10%	Drop of less than 10%	Not selected	Not selected	Not selected	Selected	Selected	Not selected	No	Yes	Not selected	Not selected	Not selected	Selected
81.244.127.125	Between 18 and 25	Female	Antwerpen	First quintile	No high school	Out of labor force										Not applicable														No	No loss	No	No loss	No loss	No	Drop of more than 10%	No change	Not selected	Not selected	Not selected	Not selected	Selected	Not selected	No	No	Not selected	Not selected	Selected	Not selected
84.196.201.50	Above 65	Female	Antwerpen	Second quintile	High school diploma	Out of labor force										Not applicable														No	No loss	No	No loss	No loss	No	Drop of more than 10%	Drop of more than 10%	Selected	Selected	Not selected	Selected	Selected	Selected	Yes	No	Not selected	Not selected	Selected	Not selected
84.198.30.176	Between 36 and 45	Female	Antwerpen	Third quintile	Master's	Part-time permanent	Services	Other	beleidsmedewerker	0	0	0	2	2	0	Somewhat well	To a great extent	To a great extent	No change	No									I work same hours	No	No loss	No	No loss	No loss	Yes	Increase of less than 10%	No change	Not selected	Not selected	Not selected	Not selected	Not selected	Not selected	No	No	Not selected	Not selected	Not selected	Not selected
109.132.146.203	Between 46 and 55	Female	Antwerpen	Second quintile	High school diploma	Out of labor force										Not applicable														No	No loss	No	No loss	No loss	No	Increase of less than 10%	Increase of less than 10%	Not selected	Not selected	Not selected	Selected	Not selected	Not selected	Yes	No	Not selected	Not selected	Not selected	Not selected
84.198.50.46	Between 36 and 45	Male	Antwerpen	Fourth quintile	High school diploma	Full-time permanent	Technical	Construction workers Rough construction		2	0	0	0	2	0	Not well	Somewhat	Somewhat	No change	No									I work same hours	No	No loss	No	No loss	No loss	No	Increase of less than 10%	Drop of less than 10%	Not selected	Not selected	Not selected	Selected	Selected	Not selected	No	No	Not selected	Not selected	Not selected	Not selected
84.198.116.69	Between 18 and 25	Female	Antwerpen	First quintile	High school diploma	Full-time permanent	Economics and administrations	Administrative Staff		2	4	0	2	7	2	Somewhat well	To a great extent	To a great extent	Somewhat higher	Yes, permanently	No									Yes	More than 20%	Yes	Less than 5%	More than 20%	No	Drop of less than 10%	Increase of less than 10%	Not selected	Not selected	Not selected	Not selected	Not selected	Not selected	Yes	No	Not selected	Not selected	Not selected	Not selected
81.242.249.96	Between 26 and 35	Female	Antwerpen	First quintile	High school diploma	Unemployed										Not applicable														No	No loss	Yes	Between 5% and 10%	Between 5% and 10%	No	No change	Drop of more than 10%	Not selected	Not selected	Not selected	Not selected	Not selected	Not selected	No	No	Not selected	Not selected	Not selected	Not selected
37.185.77.162	Between 36 and 45	Female	Antwerpen	Fourth quintile	High school diploma	Full-time permanent	Services	Chefs		3	10	4	3	10	4	Not at all	Not at all	Not at all	Much lower	No									I work more hours	Yes	More than 20%	No	No loss	No loss	No	Increase of more than 10%	Drop of more than 10%	Not selected	Not selected	Not selected	Not selected	Selected	Not selected	No	Yes	Not selected	Not selected	Not selected	Not selected
81.165.25.248	Above 65	Female	Antwerpen	First quintile	High school diploma	Out of labor force										Not applicable														No	No loss	No	No loss	No loss	No	Increase of less than 10%	No change	Not selected	Not selected	Not selected	Not selected	Not selected	Not selected	No	No	Not selected	Not selected	Not selected	Not selected
81.164.155.126	Between 18 and 25	Male	Antwerpen	Prefer not to answer	High school diploma	Out of labor force										Not applicable														Yes	Between 10% and 20%	No	No loss	No loss	Yes	No change	No change	Not selected	Not selected	Not selected	Not selected	Not selected	Not selected	No	No	Not selected	Not selected	Not selected	Not selected
78.23.155.135	Between 36 and 45	Male	Antwerpen	Second quintile	Bachelor's	Full-time permanent	Economics and administrations	Administrative Staff		0	10	0	2	20	2	Not well	Somewhat	To a great extent	No change	No									I work same hours	Yes	Between 5% and 10%	Yes	Less than 5%	Between 5% and 10%	Yes	Increase of less than 10%	No change	Not selected	Not selected	Not selected	Not selected	Not selected	Not selected	No	No	Not selected	Not selected	Not selected	Not selected
81.83.125.165	Between 56 and 65	Male	Antwerpen	Prefer not to answer	High school diploma	Full-time permanent	Services	Other	Cultuur	0	0	0	0	0	0	Essentially unaffected	Somewhat	Somewhat	Somewhat lower	No									I work same hours	No	No loss	No	No loss	No loss	No	Increase of less than 10%	No change	Not selected	Not selected	Not selected	Not selected	Not selected	Not selected	Yes	No	Not selected	Not selected	Not selected	Not selected
109.133.47.42	Between 26 and 35	Female	Antwerpen	Fifth quintile	Bachelor's	Full-time permanent	ICT	Other	Project manager	0	10	0	0	4	0	Essentially unaffected	Very little	Very little	No change	No									I work same hours	No	No loss	No	No loss	No loss	Yes	No change	No change	Not selected	Not selected	Not selected	Not selected	Not selected	Not selected	No	No	Not selected	Not selected	Not selected	Not selected
78.22.245.75	Between 36 and 45	Female	Antwerpen	Second quintile	Some college	Out of labor force										Not applicable														No	No loss	No	No loss	No loss	No	No change	No change	Not selected	Not selected	Not selected	Not selected	Not selected	Selected	No	Yes	Not selected	Not selected	Selected	Not selected
193.121.136.234	Between 56 and 65	Female	Antwerpen	First quintile	Associate degree	Part-time permanent	Services	Cleaners		0	0	0	0	0	1	Not at all	Very little	To a great extent	No change	Yes, temporarily	No									Yes	More than 20%	Yes	Between 5% and 10%	Between 5% and 10%	Yes	Increase of more than 10%	No change	Not selected	Not selected	Not selected	Not selected	Not selected	Not selected	No	No	Not selected	Not selected	Not selected	Not selected
91.179.46.133	Between 26 and 35	Female	Antwerpen	Third quintile	Bachelor's	Full-time permanent	Public administration, security, and law	Government officials		0	20	0	0	5	0	Not at all	To a great extent	Somewhat	No change	No									I work less hours	No	No loss	No	No loss	No loss	Yes	Increase of less than 10%	No change	Not selected	Not selected	Not selected	Not selected	Selected	Not selected	Yes	No	Not selected	Not selected	Not selected	Not selected
94.226.29.11	Between 18 and 25	Female	Antwerpen	Second quintile	High school diploma	Unemployed										Not applicable														Yes	Between 5% and 10%	No	No loss	No loss	No	Increase of less than 10%	No change	Not selected	Not selected	Not selected	Not selected	Selected	Not selected	No	Yes	Not selected	Not selected	Selected	Not selected
81.11.243.60	Between 26 and 35	Female	Antwerpen	Third quintile	High school diploma	Full-time permanent	Health care and welfare	Other	Kapster	3	2	1	0	0	0	Somewhat well	Very little	Very little	No change	No									I work same hours	No	No loss	No	No loss	No loss	No	Drop of less than 10%	No change	Not selected	Not selected	Not selected	Not selected	Not selected	Not selected	No	No	Not selected	Not selected	Not selected	Not selected
212.239.170.112	Between 56 and 65	Female	Antwerpen	Third quintile	Master's	Full-time permanent	Services	Other	Bediende	0	5	5	0	5	5	Not at all	Somewhat	Somewhat	Somewhat lower	Yes, temporarily	No									Yes	Between 10% and 20%	Yes	Between 10% and 20%	Between 10% and 20%	No	Drop of more than 10%	Drop of less than 10%	Not selected	Not selected	Not selected	Not selected	Not selected	Not selected	No	No	Not selected	Not selected	Not selected	Not selected
84.196.114.222	Between 56 and 65	Female	Antwerpen	First quintile	Some college	Out of labor force										Not applicable														No	No loss	Yes	Between 5% and 10%	Between 5% and 10%	No	Drop of more than 10%	Drop of more than 10%	Not selected	Selected	Not selected	Selected	Not selected	Selected	Yes	No	Not selected	Not selected	Not selected	Not selected
193.191.150.3	Between 26 and 35	Female	Antwerpen	Fourth quintile	Doctorate/Professional	Full-time temporary	Education	Higher education teacher and professor		0	10	0	0	30	0	Somewhat well	To a great extent	To a great extent	No change	No									I work same hours	No	No loss	No	No loss	No loss	Yes	No change	No change	Not selected	Not selected	Not selected	Not selected	Selected	Not selected	Yes	No	Not selected	Not selected	Not selected	Selected
94.227.4.19	Between 26 and 35	Female	Antwerpen	Third quintile	High school diploma	Full-time permanent	Health care and welfare	Other	Huishoudelijle dienst	0	40	5	0	40	5	Essentially unaffected	Not at all	Completely	Somewhat higher	No									I work more hours	No	No loss	No	No loss	No loss	Yes	Drop of less than 10%	Increase of less than 10%	Not selected	Not selected	Not selected	Not selected	Not selected	Not selected	No	Yes	Selected	Not selected	Selected	Selected
212.123.14.2	Between 26 and 35	Female	Antwerpen	Fourth quintile	Bachelor's	Full-time permanent	Economics and administrations	Accounting Staff		0	4	4	3	1	4	Somewhat well	Completely	Completely	No change	No									I work same hours	No	No loss	No	No loss	No loss	Yes	No change	No change	Not selected	Not selected	Not selected	Not selected	Not selected	Not selected	Yes	No	Selected	Not selected	Selected	Not selected
91.176.110.44	Between 46 and 55	Female	Antwerpen	Prefer not to answer	High school diploma	Part-time permanent	Economics and administrations	Administrative Staff		0	0	15	0	3	0	Somewhat well	To a great extent	To a great extent	No change	No									I work same hours	Yes	More than 20%	No	No loss	No loss	No	No change	Drop of more than 10%	Not selected	Not selected	Not selected	Not selected	Selected	Selected	No	Yes	Not selected	Not selected	Not selected	Not selected
81.246.246.38	Between 56 and 65	Male	Antwerpen	First quintile	High school diploma	Out of labor force										Not applicable														No	No loss	No	No loss	No loss	No	Drop of less than 10%	Drop of more than 10%	Not selected	Selected	Not selected	Selected	Not selected	Not selected	Yes	No	Not selected	Not selected	Not selected	Not selected
84.196.209.105	Between 46 and 55	Male	Antwerpen	Prefer not to answer	No high school	Full-time self-employed	Transportation and logistics	Other	Schipper	0	3	0	0	1	0	Essentially unaffected	Completely	Completely	Much lower	No									I work same hours	Yes	Between 10% and 20%	Yes	Between 5% and 10%	Between 5% and 10%	No	Drop of less than 10%	Drop of more than 10%	Not selected	Not selected	Not selected	Not selected	Not selected	Not selected	No	Yes	Not selected	Not selected	Not selected	Not selected
80.200.135.169	Between 56 and 65	Female	Antwerpen	Prefer not to answer	No high school	Out of labor force										Not applicable														No	No loss	Yes	Less than 5%	Between 5% and 10%	No	Increase of less than 10%	Drop of less than 10%	Not selected	Selected	Selected	Not selected	Selected	Not selected	Yes	No	Not selected	Not selected	Not selected	Selected
84.197.251.211	Between 36 and 45	Female	Antwerpen	Prefer not to answer	High school diploma	Full-time permanent	Transportation and logistics	Other	Logistiek	0	0	0	0	10	0	Essentially unaffected	Somewhat	Somewhat	No change	No									I work same hours	No	No loss	No	No loss	No loss	No	No change	No change	Not selected	Not selected	Not selected	Not selected	Not selected	Not selected	No	No	Not selected	Not selected	Not selected	Not selected
84.196.157.221	Between 18 and 25	Female	Antwerpen	Third quintile	Bachelor's	Part-time permanent	Public administration, security, and law	Government officials		0	0	0	1	10	2	Somewhat well	Very little	To a great extent	Somewhat lower	Yes, temporarily	No									Yes	More than 20%	Yes	Between 5% and 10%	Between 5% and 10%	Yes	Increase of less than 10%	Drop of more than 10%	Not selected	Not selected	Not selected	Not selected	Not selected	Not selected	No	No	Not selected	Not selected	Not selected	Not selected
81.82.186.117	Above 65	Male	Antwerpen	First quintile	Associate degree	Out of labor force										Not applicable														No	No loss	No	No loss	No loss	No	No change	No change	Not selected	Not selected	Not selected	Not selected	Selected	Not selected	No	No	Selected	Not selected	Not selected	Not selected
94.226.139.53	Between 46 and 55	Male	Antwerpen	Fourth quintile	Associate degree	Full-time permanent	Health care and welfare	Caretakers		0	15	15	0	10	10	Essentially unaffected	Somewhat	Very little	Much higher	No									I work more hours	No	No loss	No	No loss	No loss	No	Increase of less than 10%	No change	Not selected	Not selected	Not selected	Not selected	Not selected	Not selected	Yes	No	Selected	Not selected	Not selected	Not selected
91.87.106.80	Between 46 and 55	Female	Antwerpen	Second quintile	Associate degree	Out of labor force										Not applicable														Yes	More than 20%	Yes	Between 5% and 10%	Between 10% and 20%	No	Drop of more than 10%	Drop of more than 10%	Not selected	Not selected	Not selected	Selected	Not selected	Selected	Yes	Yes	Selected	Not selected	Selected	Selected
94.226.233.114	Between 26 and 35	Male	Antwerpen	First quintile	Bachelor's	Full-time permanent	Health care and welfare	Nurses (Mbo)		0	10	10	0	20	10	Essentially unaffected	Not at all	Somewhat	Much higher	No									I work same hours	No	No loss	No	No loss	No loss	Yes	Increase of less than 10%	No change	Not selected	Not selected	Not selected	Not selected	Not selected	Not selected	Yes	No	Not selected	Not selected	Not selected	Not selected
81.11.243.60	Between 26 and 35	Female	Antwerpen	Third quintile	High school diploma	Full-time permanent	Health care and welfare	Other	Kapster	3	4	3	2	5	4	Not at all	Not at all	Not at all	Much lower	Yes, temporarily	No									Yes	Between 10% and 20%	Yes	Between 5% and 10%	Less than 5%	Yes	Drop of more than 10%	No change	Not selected	Not selected	Not selected	Not selected	Selected	Not selected	No	No	Not selected	Not selected	Selected	Not selected
213.49.180.163	Between 36 and 45	Male	Antwerpen	Fourth quintile	Bachelor's	Full-time permanent	Public administration, security, and law	Government officials		0	0	0	2	12	3	Somewhat well	Somewhat	To a great extent	No change	No									I work less hours	No	No loss	No	No loss	No loss	Yes	Increase of more than 10%	Increase of more than 10%	Not selected	Not selected	Not selected	Not selected	Selected	Not selected	No	Yes	Not selected	Not selected	Not selected	Not selected
84.197.56.239	Between 18 and 25	Male	Antwerpen	First quintile	High school diploma	Unemployed										Not applicable														No	No loss	Yes	Between 5% and 10%	Between 5% and 10%	No	No change	No change	Not selected	Not selected	Not selected	Not selected	Not selected	Not selected	No	No	Not selected	Not selected	Selected	Selected
84.197.49.240	Between 26 and 35	Male	Antwerpen	Third quintile	Associate degree	Full-time temporary	Technical	Car mechanics		0	0	0	1	250	250	Not at all	Somewhat	Somewhat	No change	No									I work more hours	No	No loss	No	No loss	No loss	Yes	No change	No change	Not selected	Not selected	Not selected	Not selected	Selected	Not selected	Yes	Yes	Not selected	Not selected	Not selected	Selected
81.165.47.17	Between 56 and 65	Female	Antwerpen	Second quintile	Some college	Part-time permanent	Education	Primary school teachers		0	0	0	30	60	30	Somewhat well	Very little	Very little	Much higher	No									I work same hours	No	No loss	No	No loss	No loss	No	No change	No change	Not selected	Not selected	Not selected	Not selected	Not selected	Not selected	No	No	Not selected	Not selected	Not selected	Not selected
81.83.164.191	Between 36 and 45	Female	Antwerpen	Fourth quintile	Bachelor's	Full-time permanent	Education	Other	Opvoeder in verblijf voor volwassen mensen met verstandelijke beperking	0	0	0	0	15	5	Somewhat well	Very little	To a great extent	Somewhat higher	No									I work more hours	Yes	Less than 5%	No	No loss	No loss	Yes	Increase of less than 10%	Increase of less than 10%	Not selected	Not selected	Not selected	Not selected	Not selected	Not selected	No	Yes	Not selected	Not selected	Not selected	Not selected
213.177.151.4	Between 36 and 45	Male	Antwerpen	Third quintile	Master's	Full-time permanent	Technical	Other	Service	0	2	0	0	0	2	Essentially unaffected	Somewhat	Somewhat	No change	Yes, permanently	No									Yes	Less than 5%	Yes	Less than 5%	Less than 5%	Yes	No change	Drop of less than 10%	Not selected	Not selected	Not selected	Not selected	Not selected	Not selected	No	No	Not selected	Not selected	Not selected	Not selected
81.245.246.25	Between 36 and 45	Male	Antwerpen	Prefer not to answer	Doctorate/Professional	Full-time permanent	Education	Higher education teacher and professor		0	0	0	0	100	0	Somewhat well	Not at all	Not at all	No change	No									I work same hours	No	No loss	No	No loss	No loss	No	No change	No change	Not selected	Not selected	Not selected	Not selected	Not selected	Not selected	Yes	No	Not selected	Not selected	Not selected	Not selected
84.195.135.192	Between 36 and 45	Female	Antwerpen	Fourth quintile	Associate degree	Part-time permanent	Economics and administrations	Administrative Staff		2	5	2	180	180	180	Essentially unaffected	Completely	Completely	No change	No									I work same hours	No	No loss	No	No loss	No loss	Yes	Drop of less than 10%	Increase of less than 10%	Not selected	Not selected	Not selected	Not selected	Selected	Not selected	No	Yes	Not selected	Not selected	Not selected	Not selected
62.235.224.158	Between 56 and 65	Female	Antwerpen	Third quintile	Bachelor's	Out of labor force										Not applicable														No	No loss	No	No loss	No loss	No	No change	Increase of less than 10%	Not selected	Not selected	Not selected	Not selected	Not selected	Selected	Yes	No	Not selected	Not selected	Not selected	Not selected
81.242.47.158	Between 56 and 65	Male	Antwerpen	Prefer not to answer	High school diploma	Part-time permanent	Transportation and logistics	Other	Psa	40	250	50	0	0	0	Not at all	Somewhat	Somewhat	No change	No									I work less hours	Yes	Between 10% and 20%	Yes	Between 10% and 20%	Between 10% and 20%	Yes	No change	Drop of less than 10%	Not selected	Selected	Not selected	Not selected	Not selected	Not selected	No	No	Not selected	Not selected	Not selected	Not selected
94.110.112.235	Between 26 and 35	Female	Antwerpen	Second quintile	High school diploma	Out of labor force										Not applicable														No	No loss	No	No loss	No loss	No	No change	No change	Not selected	Selected	Not selected	Not selected	Selected	Selected	No	No	Not selected	Selected	Selected	Selected
84.196.51.233	Between 56 and 65	Female	Antwerpen	First quintile	High school diploma	Out of labor force										Not applicable														No	No loss	No	No loss	No loss	Yes	No change	No change	Not selected	Not selected	Not selected	Not selected	Not selected	Not selected	No	Yes	Not selected	Not selected	Not selected	Not selected
81.83.12.91	Between 26 and 35	Female	Antwerpen	Fourth quintile	Bachelor's	Full-time permanent	Education	Primary school teachers		100	2	0	25	10	0	Somewhat well	To a great extent	Somewhat	No change	No									I work less hours	No	No loss	Yes	Less than 5%	Less than 5%	Yes	No change	No change	Not selected	Not selected	Not selected	Selected	Selected	Not selected	No	No	Selected	Not selected	Selected	Not selected
94.226.194.106	Between 56 and 65	Male	Antwerpen	First quintile	High school diploma	Out of labor force										Not applicable														Yes	Less than 5%	Yes	Less than 5%	Less than 5%	No	Increase of less than 10%	No change	Not selected	Not selected	Not selected	Not selected	Not selected	Not selected	No	No	Not selected	Not selected	Not selected	Not selected
94.104.72.239	Between 36 and 45	Female	Antwerpen	Second quintile	High school diploma	Full-time permanent	Services	Other	zaalverantwoordelijke	3	50	10	0	15	0	Essentially unaffected	Not at all	Very little	Somewhat lower	Yes, permanently	No									Yes	More than 20%	Yes	More than 20%	More than 20%	No	Drop of less than 10%	Drop of more than 10%	Not selected	Not selected	Not selected	Not selected	Not selected	Not selected	No	No	Not selected	Not selected	Selected	Not selected
94.226.120.27	Between 46 and 55	Female	Antwerpen	Second quintile	High school diploma	Full-time permanent	Health care and welfare	Other	Huishoudelijke dienst	0	0	5	5	25	5	Not at all	Somewhat	Somewhat	No change	No									I work same hours	Yes	More than 20%	No	No loss	No loss	Yes	Drop of less than 10%	Drop of more than 10%	Not selected	Not selected	Not selected	Not selected	Not selected	Not selected	No	Yes	Not selected	Not selected	Not selected	Not selected
84.195.180.171	Between 46 and 55	Female	Antwerpen	First quintile	Associate degree	Out of labor force										Not applicable														No	No loss	No	No loss	No loss	Yes	Drop of more than 10%	No change	Not selected	Selected	Selected	Selected	Selected	Selected	No	Yes	Selected	Not selected	Selected	Not selected
94.111.120.105	Between 26 and 35	Male	Antwerpen	Third quintile	Master's	Full-time permanent	Education	Teachers secondary education		0	10	0	60	10	2	Not well	Not at all	Somewhat	No change	No									I work less hours	No	No loss	No	No loss	No loss	Yes	Drop of less than 10%	Increase of less than 10%	Not selected	Not selected	Not selected	Not selected	Selected	Not selected	Yes	Yes	Not selected	Not selected	Not selected	Not selected
84.197.246.169	Between 36 and 45	Female	Antwerpen	Fourth quintile	Bachelor's	Full-time permanent	Economics and administrations	Accountants		0	2	0	0	5	2	Somewhat well	Very little	Somewhat	Somewhat lower	No									I work same hours	No	No loss	No	No loss	No loss	Yes	Increase of less than 10%	No change	Not selected	Not selected	Not selected	Not selected	Not selected	Not selected	No	No	Not selected	Not selected	Not selected	Selected
81.247.128.194	Between 46 and 55	Female	Antwerpen	Fourth quintile	Associate degree	Full-time permanent	Management	General Directors		0	0	0	0	0	0	Somewhat well	Somewhat	Somewhat	No change	No									I work same hours	No	No loss	No	No loss	No loss	No	Increase of less than 10%	No change	Selected	Not selected	Selected	Not selected	Not selected	Not selected	No	Yes	Not selected	Not selected	Not selected	Selected
84.197.108.61	Between 36 and 45	Male	Antwerpen	Fifth quintile	Doctorate/Professional	Part-time permanent	Public administration, security, and law	Government officials		1	1	1	1	1	1	Somewhat well	Completely	Completely	No change	No									I work less hours	No	No loss	No	No loss	No loss	Yes	Drop of more than 10%	Increase of less than 10%	Not selected	Not selected	Not selected	Not selected	Not selected	Not selected	No	Yes	Not selected	Not selected	Selected	Not selected
94.226.134.144	Between 56 and 65	Male	Antwerpen	Third quintile	Bachelor's	Out of labor force										Not applicable														No	No loss	No	No loss	No loss	No	Increase of more than 10%	Drop of more than 10%	Not selected	Not selected	Not selected	Not selected	Not selected	Not selected	No	No	Not selected	Not selected	Not selected	Not selected
109.129.156.46	Between 46 and 55	Male	Antwerpen	Fifth quintile	Master's	Full-time permanent	Technical	Other	adviseur	0	12	0	0	6	0	Not at all	Very little	Very little	No change	No									I work same hours	No	No loss	No	No loss	No loss	Yes	Drop of more than 10%	Increase of more than 10%	Not selected	Not selected	Not selected	Not selected	Not selected	Not selected	No	No	Not selected	Not selected	Not selected	Not selected
84.196.104.251	Between 18 and 25	Female	Antwerpen	First quintile	High school diploma	Unemployed										Not applicable														No	No loss	No	No loss	No loss	No	Drop of more than 10%	Increase of less than 10%	Not selected	Not selected	Not selected	Not selected	Selected	Not selected	No	No	Not selected	Not selected	Selected	Not selected
94.110.206.252	Between 26 and 35	Male	Antwerpen	Second quintile	Master's	Full-time permanent	Education	Teachers secondary education		100	50	10	100	50	10	Somewhat well	Not at all	Very little	No change	Yes, temporarily	No									Yes	More than 20%	Yes	More than 20%	More than 20%	Yes	Increase of more than 10%	No change	Not selected	Not selected	Not selected	Not selected	Not selected	Not selected	No	Yes	Not selected	Not selected	Not selected	Not selected
94.227.112.174	Between 46 and 55	Male	Antwerpen	Fourth quintile	Some college	Full-time permanent	Services	Other	Maatwerkbedrijf (sociaal-economisch)	0	0	0	0	0	0	Not at all	To a great extent	To a great extent	No change	No									I work same hours	No	No loss	No	No loss	No loss	Yes	Drop of more than 10%	Increase of more than 10%	Not selected	Selected	Not selected	Not selected	Not selected	Not selected	No	No	Selected	Not selected	Not selected	Selected
94.227.5.56	Between 46 and 55	Female	Antwerpen	Fifth quintile	Master's	Out of labor force										Not applicable														No	No loss	Yes	Less than 5%	Less than 5%	No	Increase of more than 10%	No change	Not selected	Selected	Not selected	Not selected	Not selected	Not selected	Yes	No	Not selected	Not selected	Not selected	Not selected
212.88.249.132	Between 36 and 45	Male	Antwerpen	First quintile	High school diploma	Full-time temporary	Technical	Other	Renovatie	0	40	0	0	4	0	Not at all	To a great extent	Somewhat	No change	Yes, temporarily	No									Yes	Between 10% and 20%	Yes	Between 5% and 10%	Between 5% and 10%	No	No change	No change	Not selected	Not selected	Not selected	Not selected	Not selected	Not selected	No	Yes	Not selected	Not selected	Not selected	Not selected
81.83.244.186	Between 46 and 55	Male	Antwerpen	Fourth quintile	High school diploma	Full-time permanent	Economics and administrations	Administrative Staff		0	5	2	0	3	0	Essentially unaffected	Very little	Somewhat	No change	No									I work same hours	No	No loss	No	No loss	No loss	No	No change	Increase of less than 10%	Not selected	Not selected	Not selected	Not selected	Not selected	Not selected	No	No	Not selected	Not selected	Selected	Not selected
91.182.84.214	Above 65	Male	Antwerpen	Fifth quintile	Doctorate/Professional	Out of labor force										Not applicable														No	No loss	No	No loss	No loss	No	Drop of less than 10%	Increase of less than 10%	Not selected	Selected	Not selected	Not selected	Not selected	Not selected	Yes	No	Not selected	Not selected	Not selected	Not selected
109.133.83.99	Between 56 and 65	Female	Antwerpen	Second quintile	Master's	Full-time permanent	Public administration, security, and law	Other	Gerechtsdeurwaarderskantoor	0	5	5	0	10	0	Not at all	Somewhat	Somewhat	Much lower	Yes, temporarily	No									Yes	More than 20%	Yes	More than 20%	More than 20%	No	Drop of less than 10%	Drop of less than 10%	Not selected	Not selected	Not selected	Not selected	Not selected	Not selected	No	No	Not selected	Not selected	Not selected	Not selected
84.198.113.51	Between 46 and 55	Male	Antwerpen	Second quintile	Some college	Out of labor force										Not applicable														No	No loss	Yes	Less than 5%	Less than 5%	Yes	Increase of less than 10%	Drop of less than 10%	Not selected	Not selected	Not selected	Not selected	Not selected	Not selected	No	No	Not selected	Not selected	Not selected	Not selected
109.143.89.224	Between 46 and 55	Female	Antwerpen	Fifth quintile	Bachelor's	Full-time permanent	Management	Sales and Marketing Managers		0	0	0	4	1	0	Essentially unaffected	To a great extent	To a great extent	Somewhat higher	No									I work same hours	No	No loss	No	No loss	No loss	Yes	No change	No change	Not selected	Not selected	Not selected	Not selected	Not selected	Not selected	No	No	Not selected	Not selected	Not selected	Not selected
94.111.133.110	Between 18 and 25	Female	Antwerpen	Prefer not to answer	No high school	Out of labor force										Not applicable														No	No loss	No	No loss	No loss	Yes	No change	No change	Not selected	Not selected	Not selected	Not selected	Not selected	Not selected	Yes	No	Not selected	Not selected	Not selected	Not selected
81.82.234.182	Between 18 and 25	Female	Antwerpen	Fifth quintile	High school diploma	Out of labor force										Not applicable														No	No loss	No	No loss	No loss	No	Drop of less than 10%	No change	Not selected	Not selected	Not selected	Not selected	Not selected	Not selected	No	No	Not selected	Not selected	Selected	Not selected
81.247.5.75	Between 46 and 55	Female	Antwerpen	Third quintile	Bachelor's	Full-time permanent	Economics and administrations	Bookkeepers		0	3	0	0	1	0	Somewhat well	Completely	Completely	No change	No									I work same hours	No	No loss	No	No loss	No loss	Yes	Increase of less than 10%	No change	Not selected	Not selected	Not selected	Not selected	Not selected	Not selected	No	No	Not selected	Not selected	Not selected	Not selected
81.82.178.244	Between 46 and 55	Female	Antwerpen	Prefer not to answer	Associate degree	Full-time permanent	Services	Other	winkelmedewerker	0	0	0	25	100	35	Not at all	To a great extent	To a great extent	No change	No									I work same hours	No	No loss	No	No loss	No loss	No	Increase of less than 10%	No change	Not selected	Not selected	Not selected	Not selected	Not selected	Not selected	Yes	No	Not selected	Not selected	Not selected	Not selected
84.198.110.198	Between 56 and 65	Male	Antwerpen	Second quintile	Associate degree	Out of labor force										Not applicable														No	No loss	No	No loss	No loss	No	No change	No change	Not selected	Not selected	Not selected	Not selected	Not selected	Not selected	No	No	Not selected	Not selected	Not selected	Selected
84.196.231.236	Above 65	Female	Antwerpen	Second quintile	Bachelor's	Out of labor force										Not applicable														No	No loss	No	No loss	No loss	No	Increase of less than 10%	Drop of less than 10%	Not selected	Not selected	Not selected	Not selected	Not selected	Selected	Yes	No	Not selected	Not selected	Not selected	Not selected
91.176.101.221	Between 46 and 55	Male	Antwerpen	Fourth quintile	Bachelor's	Full-time permanent	Education	Sports instructors		100	25	5	100	25	5	Somewhat well	Very little	Not at all	No change	No									I work less hours	Yes	Between 5% and 10%	No	No loss	No loss	Yes	Drop of more than 10%	Increase of less than 10%	Not selected	Not selected	Not selected	Not selected	Not selected	Not selected	Yes	No	Not selected	Not selected	Not selected	Not selected
84.196.132.142	Between 56 and 65	Female	Antwerpen	First quintile	High school diploma	Out of labor force										Not applicable														No	No loss	No	No loss	No loss	No	No change	No change	Not selected	Selected	Not selected	Not selected	Not selected	Not selected	No	Yes	Not selected	Not selected	Not selected	Not selected
84.197.252.212	Between 36 and 45	Female	Antwerpen	Fourth quintile	Bachelor's	Full-time permanent	Public administration, security, and law	Government officials		0	4	4	1	8	0	Not well	Completely	To a great extent	No change	No									I work same hours	Yes	More than 20%	Yes	Less than 5%	Between 10% and 20%	Yes	Drop of less than 10%	Drop of less than 10%	Not selected	Not selected	Not selected	Not selected	Not selected	Not selected	No	No	Not selected	Not selected	Not selected	Not selected
62.235.9.236	Between 26 and 35	Female	Antwerpen	Third quintile	Bachelor's	Full-time permanent	Education	Primary school teachers		0	0	0	8	8	0	Essentially unaffected	Somewhat	Very little	Somewhat higher	No									I work same hours	No	No loss	No	No loss	No loss	Yes	No change	Drop of less than 10%	Not selected	Not selected	Not selected	Not selected	Selected	Not selected	No	No	Not selected	Not selected	Not selected	Selected
5.23.129.167	Above 65	Male	Antwerpen	First quintile	High school diploma	Out of labor force										Not applicable														No	No loss	No	No loss	No loss	Yes	No change	No change	Not selected	Not selected	Not selected	Not selected	Not selected	Not selected	No	No	Not selected	Not selected	Not selected	Not selected
84.196.141.239	Between 18 and 25	Female	Antwerpen	Prefer not to answer	Master's	Full-time permanent	Public administration, security, and law	Lawyers		0	20	3	0	20	1	Somewhat well	Very little	Very little	No change	No									I work same hours	No	No loss	No	No loss	No loss	No	No change	No change	Not selected	Not selected	Not selected	Not selected	Not selected	Not selected	No	No	Not selected	Not selected	Not selected	Not selected
83.134.240.98	Prefer not to answer	Male	Antwerpen	Prefer not to answer	Master's	Part-time permanent	Health care and welfare	Caretakers		0	4	0	2	2	0	Not well	To a great extent	Completely	Much lower	Yes, temporarily	No									Yes	Between 10% and 20%	Yes	Between 5% and 10%	Between 10% and 20%	Yes	Drop of less than 10%	Drop of more than 10%	Not selected	Not selected	Not selected	Not selected	Not selected	Not selected	No	No	Not selected	Not selected	Selected	Not selected
81.82.225.152	Between 46 and 55	Male	Antwerpen	First quintile	High school diploma	Unemployed										Not applicable														No	No loss	No	No loss	No loss	No	No change	No change	Not selected	Not selected	Not selected	Not selected	Not selected	Not selected	No	Yes	Not selected	Not selected	Not selected	Not selected
62.205.107.78	Above 65	Male	Antwerpen	Third quintile	Associate degree	Out of labor force										Not applicable														No	No loss	No	No loss	No loss	No	Drop of less than 10%	No change	Not selected	Selected	Not selected	Not selected	Not selected	Not selected	Yes	No	Not selected	Not selected	Not selected	Not selected
94.227.12.240	Between 18 and 25	Male	Antwerpen	Fifth quintile	Some college	Part-time permanent	Services	Waiters and Bar staff		0	0	0	0	0	0	Not at all	Very little	Somewhat	Somewhat lower	Yes, temporarily	No									No	No loss	No	No loss	No loss	Yes	Drop of less than 10%	Increase of less than 10%	Not selected	Not selected	Not selected	Not selected	Not selected	Not selected	No	No	Not selected	Not selected	Not selected	Not selected
109.129.145.11	Above 65	Male	Antwerpen	Second quintile	Master's	Out of labor force										Not applicable														Yes	Between 5% and 10%	No	No loss	No loss	No	Drop of less than 10%	Drop of less than 10%	Not selected	Selected	Not selected	Not selected	Not selected	Not selected	Yes	No	Not selected	Not selected	Not selected	Not selected
81.164.227.70	Between 18 and 25	Female	Antwerpen	Prefer not to answer	Associate degree	Unemployed										Not applicable														Yes	More than 20%	Yes	Between 5% and 10%	Less than 5%	No	Drop of more than 10%	No change	Not selected	Not selected	Not selected	Not selected	Not selected	Not selected	No	Yes	Not selected	Not selected	Selected	Not selected
94.226.61.85	Between 46 and 55	Female	Antwerpen	Second quintile	High school diploma	Out of labor force										Not applicable														Yes	Between 5% and 10%	Yes	Less than 5%	Between 5% and 10%	Yes	Drop of less than 10%	No change	Not selected	Not selected	Not selected	Not selected	Not selected	Not selected	No	No	Not selected	Not selected	Selected	Not selected
81.247.105.80	Between 18 and 25	Male	Antwerpen	First quintile	Some college	Out of labor force										Not applicable														No	No loss	No	No loss	No loss	No	Drop of more than 10%	Drop of more than 10%	Not selected	Not selected	Not selected	Not selected	Not selected	Not selected	No	No	Not selected	Not selected	Not selected	Not selected
94.226.219.79	Between 36 and 45	Male	Antwerpen	Fourth quintile	High school diploma	Full-time permanent	ICT	Other	Support Engenieer	0	10	0	0	8	4	Somewhat well	To a great extent	Somewhat	Somewhat higher	No									I work same hours	Yes	Between 10% and 20%	No	No loss	No loss	Yes	Drop of less than 10%	No change	Not selected	Not selected	Not selected	Not selected	Selected	Not selected	No	No	Not selected	Not selected	Selected	Not selected
94.226.113.31	Between 46 and 55	Male	Antwerpen	Fourth quintile	Bachelor's	Full-time self-employed	Services	Other	Makelaar	2	10	2	2	10	2	Somewhat well	Completely	Completely	No change	No									I work more hours	No	No loss	No	No loss	No loss	Yes	Increase of less than 10%	Drop of less than 10%	Not selected	Not selected	Not selected	Not selected	Selected	Not selected	No	No	Not selected	Not selected	Not selected	Not selected
212.239.171.233	Between 46 and 55	Male	Antwerpen	Fifth quintile	Bachelor's	Full-time permanent	Health care and welfare	Specialised Nurses		2	15	10	0	5	1	Essentially unaffected	Not at all	To a great extent	No change	No									I work same hours	No	No loss	No	No loss	No loss	No	No change	Increase of less than 10%	Not selected	Selected	Not selected	Not selected	Not selected	Not selected	Yes	No	Not selected	Not selected	Selected	Not selected
193.121.11.215	Between 26 and 35	Male	Antwerpen	Fourth quintile	Master's	Full-time permanent	Technical	Engineers (No Electrical Engineering)		0	0	0	2	1	0	Not at all	To a great extent	To a great extent	Somewhat lower	No									I work less hours	No	No loss	Yes	Less than 5%	More than 20%	No	Drop of less than 10%	No change	Not selected	Not selected	Not selected	Not selected	Selected	Not selected	No	No	Not selected	Not selected	Not selected	Not selected
81.82.104.66	Between 36 and 45	Male	Antwerpen	Second quintile	High school diploma	Full-time permanent	Technical	Production Leaders Industry and Construction		2	15	2	8	8	1	Not at all	Very little	To a great extent	No change	No									I work less hours	No	No loss	No	No loss	No loss	No	Increase of less than 10%	Drop of less than 10%	Not selected	Not selected	Not selected	Not selected	Not selected	Not selected	No	No	Not selected	Not selected	Not selected	Not selected
84.193.69.163	Between 26 and 35	Female	Antwerpen	Prefer not to answer	Master's	Full-time permanent	Education	Teachers secondary education		0	0	0	100	30	2	Somewhat well	Somewhat	Somewhat	No change	No									I work same hours	No	No loss	No	No loss	No loss	Yes	No change	No change	Not selected	Not selected	Not selected	Not selected	Selected	Not selected	No	No	Not selected	Not selected	Not selected	Not selected
94.109.93.230	Between 46 and 55	Female	Antwerpen	Fifth quintile	Bachelor's	Full-time self-employed	Commerce	Representatives And Buyers		0	0	0	0	100	0	Essentially unaffected	Very little	Completely	No change	No									I work more hours	No	No loss	No	No loss	No loss	Yes	No change	No change	Not selected	Not selected	Not selected	Not selected	Not selected	Not selected	No	Yes	Not selected	Not selected	Not selected	Selected
94.226.133.104	Between 26 and 35	Female	Antwerpen	Second quintile	High school diploma	Unemployed										Not applicable														Yes	More than 20%	Yes	More than 20%	More than 20%	No	Drop of more than 10%	Drop of more than 10%	Not selected	Not selected	Not selected	Not selected	Not selected	Not selected	No	Yes	Not selected	Not selected	Selected	Not selected
212.224.225.249	Between 26 and 35	Male	Antwerpen	Third quintile	Master's	Full-time permanent	Management	Business and Administrative Service Managers		0	0	0	2	3	0	Essentially unaffected	To a great extent	Somewhat	Somewhat lower	No									I work less hours	Yes	Between 10% and 20%	No	No loss	No loss	Yes	No change	No change	Not selected	Not selected	Not selected	Not selected	Selected	Not selected	No	Yes	Selected	Not selected	Selected	Selected
109.130.93.236	Between 56 and 65	Male	Antwerpen	Third quintile	Bachelor's	Full-time permanent	Public administration, security, and law	Government officials		3	35	5	0	40	0	Somewhat well	To a great extent	To a great extent	No change	No									I work same hours	No	No loss	No	No loss	No loss	No	Drop of less than 10%	No change	Not selected	Not selected	Not selected	Not selected	Not selected	Not selected	No	No	Selected	Not selected	Selected	Selected
84.196.105.8	Between 36 and 45	Male	Antwerpen	Third quintile	High school diploma	Full-time permanent	Economics and administrations	Administrative Staff		0	10	0	0	10	0	Essentially unaffected	To a great extent	To a great extent	Somewhat lower	No									I work less hours	No	No loss	No	No loss	No loss	Yes	Drop of less than 10%	Increase of more than 10%	Not selected	Not selected	Not selected	Not selected	Not selected	Not selected	No	Yes	Not selected	Not selected	Not selected	Not selected
94.226.59.104	Between 26 and 35	Female	Antwerpen	First quintile	High school diploma	Full-time permanent	Economics and administrations	Administrative Staff		0	12	0	0	1	1	Somewhat well	Very little	Somewhat	Somewhat lower	Yes, temporarily	No									Yes	Between 10% and 20%	No	No loss	No loss	No	Drop of more than 10%	No change	Not selected	Selected	Not selected	Selected	Not selected	Not selected	No	Yes	Not selected	Not selected	Selected	Selected
87.64.19.45	Between 18 and 25	Female	Antwerpen	Second quintile	Master's	Full-time self-employed	Technical	Other	Architect	0	0	1	0	20	0	Somewhat well	Completely	Completely	No change	No									I work more hours	No	No loss	No	No loss	No loss	No	Drop of less than 10%	No change	Not selected	Not selected	Not selected	Not selected	Selected	Not selected	No	Yes	Not selected	Not selected	Not selected	Not selected
87.67.131.163	Between 46 and 55	Male	Antwerpen	Second quintile	Associate degree	Full-time permanent	Technical	Production Leaders Industry and Construction		0	15	0	0	0	0	Somewhat well	Completely	Completely	Somewhat lower	No									I work less hours	Yes	Between 5% and 10%	Yes	Between 5% and 10%	Between 5% and 10%	Yes	Drop of less than 10%	No change	Not selected	Not selected	Not selected	Not selected	Selected	Not selected	No	No	Not selected	Not selected	Selected	Selected
94.111.102.100	Between 26 and 35	Female	Antwerpen	Second quintile	Associate degree	Full-time permanent	Economics and administrations	Receptionists And Operators		0	40	5	0	5	0	Not at all	Not at all	To a great extent	No change	No									I work less hours	Yes	Between 5% and 10%	No	No loss	No loss	Yes	No change	No change	Not selected	Not selected	Not selected	Not selected	Not selected	Not selected	No	Yes	Not selected	Not selected	Not selected	Not selected
81.82.78.138	Between 46 and 55	Female	Antwerpen	Fifth quintile	Bachelor's	Part-time permanent	Health care and welfare	Specialised Nurses		10	20	0	1	8	0	Essentially unaffected	Not at all	Completely	Somewhat higher	No									I work same hours	No	No loss	No	No loss	No loss	No	Increase of less than 10%	No change	Not selected	Not selected	Not selected	Not selected	Not selected	Not selected	Yes	No	Not selected	Not selected	Not selected	Not selected
213.49.183.142	Between 26 and 35	Female	Antwerpen	Fourth quintile	Master's	Full-time permanent	Economics and administrations	Financial Specialists And Economists		0	10	0	0	5	0	Somewhat well	To a great extent	To a great extent	Somewhat lower	Yes, temporarily	No									Yes	More than 20%	Yes	More than 20%	Between 5% and 10%	No	Drop of more than 10%	Increase of less than 10%	Not selected	Not selected	Not selected	Not selected	Not selected	Not selected	No	No	Not selected	Not selected	Selected	Not selected
87.64.77.219	Between 46 and 55	Male	Antwerpen	Prefer not to answer	Associate degree	Out of labor force										Not applicable														No	No loss	Yes	Between 5% and 10%	Between 10% and 20%	No	Increase of less than 10%	Drop of more than 10%	Not selected	Not selected	Not selected	Not selected	Not selected	Selected	Yes	No	Not selected	Not selected	Not selected	Not selected
78.20.202.199	Between 36 and 45	Male	Antwerpen	Third quintile	Bachelor's	Full-time permanent	Economics and administrations	Financial Specialists And Economists		0	0	0	1	2	0	Somewhat well	To a great extent	To a great extent	Somewhat lower	No									I work same hours	Yes	Less than 5%	No	No loss	No loss	No	No change	Increase of less than 10%	Not selected	Not selected	Not selected	Not selected	Selected	Not selected	No	No	Not selected	Not selected	Selected	Not selected
84.197.203.205	Between 56 and 65	Female	Antwerpen	First quintile	High school diploma	Out of labor force										Not applicable														No	No loss	No	No loss	No loss	No	No change	No change	Not selected	Not selected	Not selected	Not selected	Not selected	Not selected	No	No	Not selected	Not selected	Not selected	Not selected
141.96.0.9	Between 36 and 45	Female	Antwerpen	Fifth quintile	Bachelor's	Part-time permanent	Economics and administrations	Administrative Staff		0	10	2	0	20	0	Not at all	Somewhat	To a great extent	No change	No									I work same hours	No	No loss	No	No loss	No loss	Yes	No change	Increase of more than 10%	Not selected	Not selected	Not selected	Not selected	Not selected	Not selected	No	No	Not selected	Not selected	Selected	Not selected
62.235.113.76	Between 36 and 45	Male	Antwerpen	Fifth quintile	Bachelor's	Full-time permanent	Commerce	Advisors Marketing, Public Relations and Sales		1	2	0	3	2	0	Not well	Somewhat	Somewhat	Somewhat higher	No									I work same hours	Yes	Less than 5%	Yes	Between 5% and 10%	Between 5% and 10%	No	Drop of more than 10%	No change	Not selected	Not selected	Not selected	Not selected	Selected	Not selected	No	No	Not selected	Not selected	Not selected	Not selected
141.135.5.191	Between 56 and 65	Male	Antwerpen	Fifth quintile	High school diploma	Full-time permanent	ICT	Other	consultant	0	0	0	0	0	0	Essentially unaffected	Somewhat	Somewhat	No change	No									I work same hours	No	No loss	No	No loss	No loss	Yes	No change	Increase of less than 10%	Not selected	Not selected	Not selected	Not selected	Not selected	Not selected	No	No	Selected	Not selected	Selected	Not selected
94.104.66.38	Between 36 and 45	Male	Antwerpen	Third quintile	Bachelor's	Full-time permanent	Arts and communication	Performing Artists		0	0	0	1	2	2	Somewhat well	Somewhat	Somewhat	No change	Yes, temporarily	No									Yes	More than 20%	Yes	More than 20%	More than 20%	No	Drop of less than 10%	No change	Not selected	Not selected	Not selected	Not selected	Not selected	Not selected	No	No	Not selected	Not selected	Not selected	Not selected
109.132.240.67	Between 46 and 55	Male	Antwerpen	First quintile	High school diploma	Full-time permanent	Public administration, security, and law	Security staff		0	0	0	0	0	0	Essentially unaffected	Completely	Somewhat	No change	No									I work same hours	No	No loss	Yes	Less than 5%	Less than 5%	No	Drop of less than 10%	Increase of less than 10%	Not selected	Not selected	Selected	Selected	Not selected	Not selected	No	No	Selected	Not selected	Not selected	Selected
91.183.85.200	Between 46 and 55	Male	Antwerpen	Fourth quintile	Master's	Full-time self-employed	Public administration, security, and law	Lawyers		0	5	1	0	10	5	Somewhat well	To a great extent	To a great extent	Somewhat lower	No									I work less hours	No	No loss	No	No loss	No loss	Yes	No change	No change	Not selected	Selected	Not selected	Not selected	Selected	Selected	No	No	Not selected	Not selected	Selected	Not selected
81.83.55.227	Above 65	Male	Antwerpen	Second quintile	Associate degree	Out of labor force										Not applicable														No	No loss	No	No loss	No loss	No	No change	Increase of less than 10%	Not selected	Not selected	Selected	Selected	Not selected	Selected	Yes	No	Not selected	Not selected	Not selected	Not selected
109.132.241.6	Between 46 and 55	Female	Antwerpen	First quintile	High school diploma	Out of labor force										Not applicable														No	No loss	No	No loss	No loss	No	Increase of more than 10%	Drop of more than 10%	Not selected	Not selected	Not selected	Not selected	Not selected	Selected	No	Yes	Not selected	Not selected	Not selected	Not selected
81.11.212.99	Between 26 and 35	Male	Antwerpen	Third quintile	Bachelor's	Full-time permanent	Arts and communication	Graphic Designers And Product Designers		1	1	0	0	0	0	Somewhat well	To a great extent	Somewhat	No change	Yes, temporarily	Yes	Full-time permanent	ICT	Database and Network Specialists		To a great extent	Somewhat	Somewhat higher	I work more hours	No	No loss	Yes	Less than 5%	Between 5% and 10%	Yes	No change	Drop of more than 10%	Selected	Not selected	Not selected	Not selected	Not selected	Not selected	No	No	Not selected	Not selected	Not selected	Not selected
84.198.16.157	Above 65	Male	Antwerpen	First quintile	High school diploma	Out of labor force										Not applicable														No	No loss	No	No loss	No loss	No	No change	No change	Not selected	Not selected	Not selected	Not selected	Not selected	Not selected	No	Yes	Not selected	Not selected	Selected	Not selected
94.104.79.234	Between 26 and 35	Female	Antwerpen	Prefer not to answer	High school diploma	Out of labor force										Not applicable														No	No loss	No	No loss	No loss	No	No change	Increase of less than 10%	Not selected	Not selected	Not selected	Not selected	Selected	Not selected	No	Yes	Not selected	Not selected	Selected	Not selected
94.226.36.229	Between 26 and 35	Female	Antwerpen	Second quintile	Associate degree	Full-time permanent	Economics and administrations	Administrative Staff		0	0	0	2	1	0	Somewhat well	To a great extent	To a great extent	Somewhat higher	No									I work same hours	Yes	Between 10% and 20%	Yes	Between 5% and 10%	Between 5% and 10%	Yes	Increase of less than 10%	Drop of less than 10%	Not selected	Not selected	Not selected	Not selected	Selected	Not selected	No	Yes	Not selected	Not selected	Selected	Not selected
81.83.137.210	Between 46 and 55	Male	Antwerpen	Second quintile	High school diploma	Full-time permanent	Services	Other	nmbs	0	0	0	0	50	0	Not at all	Very little	Very little	No change	No									I work same hours	No	No loss	No	No loss	No loss	Yes	No change	Drop of less than 10%	Not selected	Not selected	Not selected	Not selected	Not selected	Not selected	No	No	Not selected	Not selected	Not selected	Not selected
213.49.1.59	Above 65	Male	Antwerpen	First quintile	No high school	Part-time temporary	Transportation and logistics	Drivers Cars, Taxis And Vans		2	8	8	0	2	5	Not at all	Very little	Very little	Much lower	Yes, temporarily	No									Yes	More than 20%	Yes	More than 20%	More than 20%	No	Drop of more than 10%	Drop of more than 10%	Not selected	Not selected	Selected	Not selected	Selected	Not selected	No	No	Not selected	Not selected	Not selected	Not selected
94.104.80.105	Between 36 and 45	Male	Antwerpen	Fourth quintile	Master's	Full-time self-employed	Economics and administrations	Financial Specialists And Economists		5	10	5	5	10	5	Essentially unaffected	To a great extent	To a great extent	No change	No									I work more hours	No	No loss	No	No loss	No loss	Yes	No change	Increase of less than 10%	Not selected	Not selected	Not selected	Not selected	Not selected	Not selected	No	No	Not selected	Not selected	Not selected	Not selected
81.246.190.139	Between 36 and 45	Female	Antwerpen	Fourth quintile	Bachelor's	Full-time permanent	Education	Primary school teachers		20	10	1	0	2	0	Not well	Very little	Somewhat	No change	No									I work less hours	No	No loss	No	No loss	No loss	Yes	Drop of less than 10%	No change	Not selected	Not selected	Not selected	Not selected	Not selected	Not selected	No	No	Not selected	Not selected	Not selected	Not selected
83.134.7.107	Between 26 and 35	Female	Antwerpen	Third quintile	Master's	Full-time permanent	Technical	Metalworkers and Construction Workers		0	0	0	2	6	0	Somewhat well	Completely	To a great extent	Much higher	No									I work more hours	No	No loss	No	No loss	No loss	No	Increase of more than 10%	Drop of more than 10%	Not selected	Not selected	Not selected	Not selected	Not selected	Not selected	Yes	Yes	Not selected	Not selected	Selected	Not selected
81.83.227.19	Between 46 and 55	Female	Antwerpen	Third quintile	Bachelor's	Part-time permanent	Health care and welfare	Other	Chauffeur en hulpverlener	0	2	0	0	1	1	Essentially unaffected	Somewhat	Somewhat	No change	No									I work same hours	No	No loss	No	No loss	No loss	Yes	Drop of less than 10%	Drop of more than 10%	Not selected	Not selected	Not selected	Not selected	Not selected	Not selected	No	No	Not selected	Not selected	Not selected	Not selected
109.130.12.117	Between 46 and 55	Male	Antwerpen	Fourth quintile	Bachelor's	Out of labor force										Not applicable														No	No loss	No	No loss	No loss	No	No change	No change	Not selected	Not selected	Not selected	Not selected	Not selected	Not selected	Yes	No	Not selected	Not selected	Not selected	Not selected
94.226.35.200	Between 56 and 65	Female	Antwerpen	Second quintile	High school diploma	Full-time permanent	Economics and administrations	Administrative Staff		5	0	0	0	8	0	Not at all	Very little	To a great extent	No change	No									I work same hours	No	No loss	No	No loss	No loss	Yes	Drop of more than 10%	No change	Not selected	Not selected	Not selected	Selected	Not selected	Not selected	No	No	Not selected	Not selected	Not selected	Not selected
94.111.121.203	Between 26 and 35	Female	Antwerpen	Second quintile	Bachelor's	Full-time permanent	Economics and administrations	Administrative Staff		0	3	2	0	1	1	Not well	To a great extent	Completely	No change	Yes, temporarily	No									No	No loss	No	No loss	No loss	Yes	Drop of more than 10%	No change	Not selected	Not selected	Not selected	Not selected	Not selected	Not selected	No	No	Not selected	Not selected	Not selected	Not selected
109.133.47.185	Between 56 and 65	Male	Antwerpen	Prefer not to answer	High school diploma	Full-time permanent	Commerce	Other	Proximus technieker	0	0	0	0	15	3	Somewhat well	To a great extent	Not at all	No change	No									I work same hours	No	No loss	No	No loss	No loss	No	Drop of less than 10%	No change	Selected	Not selected	Not selected	Not selected	Not selected	Not selected	No	Yes	Not selected	Not selected	Not selected	Not selected
81.242.41.209	Between 46 and 55	Male	Antwerpen	Fourth quintile	Bachelor's	Part-time self-employed	Technical	Engineers (No Electrical Engineering)		0	0	0	0	5	1	Somewhat well	Somewhat	Somewhat	Somewhat lower	No									I work same hours	No	No loss	No	No loss	No loss	No	Drop of less than 10%	No change	Not selected	Not selected	Not selected	Not selected	Selected	Not selected	No	No	Selected	Not selected	Selected	Not selected
212.224.236.18	Above 65	Male	Antwerpen	Second quintile	Associate degree	Full-time permanent	Technical	Metalworkers and Construction Workers		0	0	0	0	10	1	Not at all	Very little	Somewhat	No change	No									I work same hours	No	No loss	No	No loss	No loss	No	Increase of less than 10%	No change	Not selected	Not selected	Not selected	Not selected	Not selected	Not selected	No	No	Not selected	Not selected	Not selected	Not selected
94.227.88.205	Between 56 and 65	Male	Antwerpen	Prefer not to answer	High school diploma	Out of labor force										Not applicable														No	No loss	No	No loss	No loss	No	No change	No change	Not selected	Not selected	Selected	Not selected	Not selected	Not selected	No	No	Not selected	Not selected	Not selected	Not selected
78.21.161.81	Between 46 and 55	Female	Antwerpen	Prefer not to answer	Associate degree	Unemployed										Not applicable														No	No loss	No	No loss	No loss	No	No change	Drop of less than 10%	Not selected	Not selected	Not selected	Not selected	Not selected	Not selected	No	No	Not selected	Not selected	Not selected	Not selected
94.227.157.173	Between 36 and 45	Female	Antwerpen	Third quintile	Bachelor's	Part-time permanent	Health care and welfare	Specialised Nurses		0	0	0	4	7	1	Essentially unaffected	Not at all	To a great extent	Much higher	No									I work same hours	No	No loss	No	No loss	No loss	Yes	Drop of more than 10%	No change	Not selected	Not selected	Not selected	Not selected	Not selected	Not selected	Yes	No	Not selected	Not selected	Not selected	Not selected
78.21.216.81	Between 36 and 45	Male	Antwerpen	Fifth quintile	Some college	Full-time permanent	Technical	Other	scheikundige	0	20	2	0	30	0	Not at all	Very little	Completely	No change	No									I work more hours	No	No loss	No	No loss	No loss	Yes	Drop of more than 10%	Increase of more than 10%	Not selected	Not selected	Not selected	Not selected	Not selected	Not selected	No	No	Not selected	Not selected	Not selected	Not selected
5.23.131.179	Between 36 and 45	Female	Antwerpen	First quintile	Some college	Out of labor force										Not applicable														Yes	Between 5% and 10%	No	No loss	No loss	No	No change	No change	Not selected	Not selected	Not selected	Not selected	Not selected	Not selected	No	Yes	Not selected	Not selected	Not selected	Not selected
94.140.166.121	Between 26 and 35	Female	Antwerpen	Fourth quintile	Bachelor's	Part-time permanent	Health care and welfare	Other	muziektherapeut	0	25	0	0	40	0	Not at all	Very little	To a great extent	Much lower	No									I work more hours	No	No loss	No	No loss	No loss	Yes	Increase of more than 10%	Drop of more than 10%	Not selected	Not selected	Not selected	Not selected	Not selected	Not selected	No	Yes	Selected	Not selected	Selected	Not selected
94.226.11.81	Between 56 and 65	Female	Antwerpen	Fourth quintile	High school diploma	Full-time permanent	Public administration, security, and law	Government officials		0	30	0	0	120	0	Somewhat well	Completely	Very little	Somewhat higher	No									I work same hours	No	No loss	No	No loss	No loss	No	No change	No change	Selected	Selected	Not selected	Not selected	Not selected	Selected	Yes	No	Not selected	Not selected	Selected	Not selected
80.200.49.207	Between 46 and 55	Female	Antwerpen	Second quintile	High school diploma	Full-time permanent	Health care and welfare	Nurses (Mbo)		0	2	0	0	2	0	Somewhat well	Somewhat	To a great extent	Somewhat higher	Yes, temporarily	No									Yes	More than 20%	No	No loss	No loss	No	No change	Drop of less than 10%	Not selected	Not selected	Not selected	Not selected	Not selected	Not selected	No	Yes	Not selected	Not selected	Not selected	Not selected
81.246.177.143	Between 26 and 35	Male	Antwerpen	Third quintile	Associate degree	Full-time permanent	ICT	Database and Network Specialists		0	5	0	0	10	0	Not well	To a great extent	To a great extent	Much higher	Yes, temporarily	No									No	No loss	Yes	Between 5% and 10%	Between 10% and 20%	Yes	Drop of less than 10%	Drop of more than 10%	Not selected	Selected	Not selected	Not selected	Not selected	Not selected	Yes	No	Not selected	Selected	Not selected	Not selected
91.176.106.85	Between 46 and 55	Male	Antwerpen	Prefer not to answer	Bachelor's	Full-time permanent	Transportation and logistics	Other	Bediende	0	0	0	4	50	4	Somewhat well	Somewhat	To a great extent	No change	No									I work same hours	Yes	Between 10% and 20%	No	No loss	No loss	Yes	No change	No change	Not selected	Not selected	Not selected	Not selected	Not selected	Not selected	No	No	Not selected	Not selected	Not selected	Not selected
84.29.83.220	Between 36 and 45	Male	Antwerpen	Third quintile	Master's	Full-time permanent	Health care and welfare	Other	Preventieadviseur	0	5	0	0	8	2	Not well	Somewhat	To a great extent	No change	No									I work more hours	No	No loss	No	No loss	No loss	Yes	Increase of less than 10%	No change	Not selected	Not selected	Not selected	Not selected	Not selected	Not selected	Yes	No	Not selected	Not selected	Not selected	Not selected
91.179.70.155	Between 56 and 65	Male	Antwerpen	Second quintile	Some college	Unemployed										Not applicable														No	No loss	No	No loss	No loss	Yes	No change	No change	Not selected	Not selected	Not selected	Not selected	Not selected	Not selected	No	No	Not selected	Not selected	Selected	Not selected
82.173.89.208	Between 26 and 35	Female	Antwerpen	Fifth quintile	Master's	Full-time temporary	Education	Higher education teacher and professor		0	10	0	0	5	0	Somewhat well	To a great extent	To a great extent	No change	No									I work same hours	No	No loss	No	No loss	No loss	No	Drop of less than 10%	Increase of less than 10%	Not selected	Not selected	Not selected	Not selected	Not selected	Not selected	No	No	Not selected	Not selected	Not selected	Not selected
109.131.148.66	Between 36 and 45	Female	Antwerpen	Fourth quintile	Associate degree	Part-time permanent	Health care and welfare	Caretakers		0	1	0	2	1	2	Essentially unaffected	Not at all	Not at all	Somewhat higher	No									I work same hours	No	No loss	No	No loss	No loss	Yes	Increase of more than 10%	No change	Not selected	Not selected	Not selected	Not selected	Not selected	Not selected	Yes	No	Not selected	Not selected	Not selected	Not selected
87.66.51.170	Above 65	Male	Antwerpen	Second quintile	High school diploma	Out of labor force										Not applicable														No	No loss	No	No loss	No loss	No	Drop of less than 10%	Increase of less than 10%	Not selected	Selected	Not selected	Not selected	Not selected	Not selected	Yes	No	Not selected	Not selected	Not selected	Not selected
212.239.222.15	Between 26 and 35	Female	Antwerpen	Third quintile	Master's	Unemployed										Not applicable														No	No loss	No	No loss	No loss	Yes	Drop of more than 10%	Increase of more than 10%	Not selected	Not selected	Not selected	Not selected	Selected	Not selected	No	No	Not selected	Not selected	Not selected	Selected
91.179.156.226	Between 46 and 55	Female	Antwerpen	Fifth quintile	Some college	Full-time permanent	Health care and welfare	Other	Kwaliteitsverantwoordelijke	0	15	0	1	5	0	Somewhat well	Very little	Somewhat	No change	No									I work same hours	No	No loss	No	No loss	No loss	Yes	No change	Increase of less than 10%	Not selected	Not selected	Not selected	Not selected	Not selected	Not selected	No	No	Not selected	Not selected	Not selected	Not selected
141.134.92.166	Between 36 and 45	Female	Antwerpen	Fifth quintile	Master's	Full-time permanent	Technical	Engineers (No Electrical Engineering)		0	0	0	120	60	20	Somewhat well	To a great extent	Completely	No change	No									I work less hours	Yes	Between 5% and 10%	No	No loss	No loss	Yes	Drop of less than 10%	Increase of less than 10%	Not selected	Not selected	Not selected	Not selected	Not selected	Not selected	Yes	No	Not selected	Not selected	Not selected	Not selected
84.197.108.193	Between 26 and 35	Female	Antwerpen	Fourth quintile	High school diploma	Full-time permanent	Health care and welfare	Caretakers		0	2	0	3	10	15	Not at all	Not at all	Somewhat	Somewhat higher	No									I work same hours	No	No loss	No	No loss	No loss	Yes	Drop of more than 10%	Increase of more than 10%	Not selected	Not selected	Not selected	Not selected	Not selected	Not selected	Yes	Yes	Not selected	Not selected	Not selected	Not selected
84.198.76.3	Above 65	Male	Antwerpen	Third quintile	Associate degree	Out of labor force										Not applicable														No	No loss	No	No loss	No loss	No	Drop of less than 10%	Increase of less than 10%	Not selected	Not selected	Not selected	Not selected	Not selected	Not selected	Yes	No	Not selected	Not selected	Not selected	Selected
193.121.98.120	Between 36 and 45	Male	Antwerpen	Third quintile	Bachelor's	Part-time permanent	Management	Sales and Marketing Managers		1	0	0	1	0	0	Somewhat well	Somewhat	To a great extent	Somewhat lower	Yes, temporarily	No									No	No loss	No	No loss	No loss	No	Increase of less than 10%	Drop of less than 10%	Selected	Not selected	Not selected	Not selected	Not selected	Not selected	No	No	Not selected	Selected	Not selected	Not selected
81.165.88.54	Between 36 and 45	Male	Antwerpen	Fifth quintile	Bachelor's	Full-time permanent	Public administration, security, and law	Government officials		0	100	0	2	30	0	Somewhat well	Not at all	Very little	Somewhat higher	No									I work more hours	No	No loss	No	No loss	No loss	Yes	No change	Drop of more than 10%	Not selected	Not selected	Not selected	Not selected	Selected	Not selected	No	No	Selected	Not selected	Selected	Selected
109.133.162.55	Above 65	Female	Antwerpen	Second quintile	Bachelor's	Out of labor force										Not applicable														No	No loss	No	No loss	No loss	No	Drop of more than 10%	No change	Not selected	Not selected	Not selected	Not selected	Not selected	Not selected	No	No	Not selected	Not selected	Not selected	Not selected
91.87.126.239	Between 36 and 45	Male	Antwerpen	Prefer not to answer	High school diploma	Full-time permanent	ICT	Other	trainer	0	5	0	0	10	2	Somewhat well	Somewhat	Somewhat	No change	Yes, temporarily	No									Yes	Between 5% and 10%	No	No loss	No loss	Yes	Increase of less than 10%	Drop of less than 10%	Not selected	Not selected	Not selected	Not selected	Not selected	Not selected	No	No	Not selected	Not selected	Not selected	Not selected
109.134.233.124	Between 26 and 35	Male	Antwerpen	Fifth quintile	Master's	Full-time permanent	Management	Business and Administrative Service Managers		2	1	1	3	2	2	Somewhat well	Completely	Completely	No change	No									I work less hours	No	No loss	No	No loss	No loss	No	No change	No change	Not selected	Not selected	Not selected	Not selected	Not selected	Not selected	Yes	Yes	Not selected	Not selected	Not selected	Not selected
81.11.145.250	Between 18 and 25	Male	Antwerpen	First quintile	Some college	Unemployed										Not applicable														Yes	Less than 5%	Yes	Less than 5%	Less than 5%	Yes	Drop of more than 10%	Drop of more than 10%	Not selected	Not selected	Not selected	Not selected	Not selected	Not selected	Yes	No	Not selected	Not selected	Not selected	Not selected
83.134.244.214	Above 65	Male	Antwerpen	Third quintile	Bachelor's	Out of labor force										Not applicable														No	No loss	No	No loss	No loss	No	No change	No change	Not selected	Not selected	Not selected	Not selected	Not selected	Not selected	No	No	Not selected	Not selected	Not selected	Not selected
37.185.37.250	Between 36 and 45	Male	Antwerpen	Fifth quintile	Bachelor's	Full-time permanent	Public administration, security, and law	Government officials		0	10	0	0	10	0	Essentially unaffected	Somewhat	Somewhat	No change	No									I work same hours	Yes	Between 10% and 20%	Yes	Between 10% and 20%	Between 5% and 10%	Yes	Drop of more than 10%	Drop of more than 10%	Not selected	Not selected	Not selected	Not selected	Not selected	Not selected	Yes	No	Not selected	Not selected	Not selected	Not selected
84.193.107.30	Between 18 and 25	Male	Antwerpen	Fifth quintile	Some college	Out of labor force										Not applicable														Yes	Between 5% and 10%	Yes	Between 5% and 10%	Between 5% and 10%	Yes	Increase of less than 10%	Drop of less than 10%	Not selected	Not selected	Not selected	Not selected	Not selected	Not selected	No	No	Not selected	Not selected	Selected	Not selected
109.128.79.195	Between 56 and 65	Female	Antwerpen	Second quintile	High school diploma	Out of labor force										Not applicable														No	No loss	No	No loss	No loss	No	Drop of more than 10%	Drop of more than 10%	Not selected	Not selected	Not selected	Selected	Selected	Not selected	No	No	Not selected	Not selected	Selected	Not selected
185.46.212.163	Between 56 and 65	Male	Antwerpen	Fourth quintile	Bachelor's	Full-time permanent	Economics and administrations	Administrative Staff		0	5	4	3	15	8	Somewhat well	To a great extent	To a great extent	No change	No									I work same hours	No	No loss	No	No loss	No loss	No	Drop of more than 10%	No change	Not selected	Not selected	Not selected	Not selected	Not selected	Not selected	Yes	No	Not selected	Not selected	Not selected	Not selected
94.227.1.37	Between 56 and 65	Male	Antwerpen	First quintile	Associate degree	Out of labor force										Not applicable														No	No loss	No	No loss	No loss	No	No change	Drop of more than 10%	Not selected	Not selected	Not selected	Not selected	Not selected	Not selected	No	No	Not selected	Not selected	Not selected	Not selected
84.196.25.232	Between 18 and 25	Female	Antwerpen	First quintile	Bachelor's	Part-time permanent	Education	Leaders Childcare and Teaching Assistants		40	7	0	0	0	0	Somewhat well	Very little	Very little	Somewhat higher	No									I work same hours	No	No loss	No	No loss	No loss	No	No change	No change	Not selected	Not selected	Not selected	Not selected	Not selected	Not selected	No	No	Not selected	Not selected	Not selected	Not selected
94.226.34.158	Between 36 and 45	Male	Antwerpen	Third quintile	High school diploma	Full-time permanent	Technical	Production machine operators		0	0	0	2	5	2	Essentially unaffected	Very little	Somewhat	No change	No									I work same hours	No	No loss	No	No loss	No loss	Yes	No change	No change	Not selected	Not selected	Not selected	Not selected	Selected	Not selected	No	No	Not selected	Not selected	Not selected	Not selected
91.176.1.159	Between 56 and 65	Male	Antwerpen	Fourth quintile	Doctorate/Professional	Full-time permanent	Management	Other	project manager	0	10	2	0	25	5	Essentially unaffected	Somewhat	To a great extent	No change	No									I work more hours	No	No loss	No	No loss	No loss	Yes	Drop of less than 10%	Drop of less than 10%	Not selected	Not selected	Not selected	Selected	Not selected	Not selected	No	No	Not selected	Not selected	Selected	Selected
81.245.242.150	Between 46 and 55	Female	Antwerpen	Fourth quintile	Associate degree	Full-time permanent	Health care and welfare	Social Workers, Group and Residential Advisors		0	0	0	0	3	25	Not at all	Somewhat	To a great extent	No change	No									I work same hours	No	No loss	No	No loss	No loss	Yes	Increase of less than 10%	No change	Not selected	Not selected	Not selected	Not selected	Not selected	Selected	No	No	Not selected	Not selected	Not selected	Not selected
94.110.113.52	Between 26 and 35	Male	Antwerpen	Fourth quintile	Doctorate/Professional	Full-time permanent	Management	Business and Administrative Service Managers		0	0	0	0	0	0	Not well	Somewhat	Somewhat	Somewhat lower	Yes, temporarily	No									No	No loss	No	No loss	No loss	No	No change	Drop of more than 10%	Not selected	Not selected	Not selected	Not selected	Selected	Not selected	No	No	Not selected	Not selected	Not selected	Not selected
84.196.11.213	Between 26 and 35	Female	Antwerpen	Third quintile	Associate degree	Full-time permanent	Health care and welfare	Caretakers		0	0	0	0	2	0	Not well	Very little	Somewhat	Somewhat lower	No									I work more hours	No	No loss	Yes	Between 5% and 10%	Between 10% and 20%	No	Increase of more than 10%	Drop of more than 10%	Selected	Not selected	Not selected	Not selected	Not selected	Not selected	No	Yes	Not selected	Not selected	Not selected	Selected
87.64.110.155	Between 36 and 45	Male	Antwerpen	Third quintile	Associate degree	Full-time permanent	Technical	Mechanics		1	150	0	1	10	0	Essentially unaffected	Completely	Not at all	No change	Yes, permanently	No									No	No loss	No	No loss	No loss	Yes	No change	Increase of more than 10%	Not selected	Not selected	Not selected	Not selected	Not selected	Not selected	No	Yes	Not selected	Not selected	Not selected	Not selected
109.132.224.53	Between 46 and 55	Male	Antwerpen	Fifth quintile	Associate degree	Full-time permanent	ICT	Other	IT support	0	5	0	0	2	0	Somewhat well	To a great extent	To a great extent	No change	No									I work same hours	No	No loss	No	No loss	No loss	Yes	No change	No change	Not selected	Not selected	Not selected	Not selected	Not selected	Not selected	No	No	Not selected	Not selected	Not selected	Not selected
87.65.55.85	Between 26 and 35	Female	Antwerpen	Second quintile	High school diploma	Out of labor force										Not applicable														Yes	More than 20%	Yes	More than 20%	More than 20%	No	Drop of more than 10%	Drop of more than 10%	Not selected	Not selected	Not selected	Not selected	Not selected	Selected	No	No	Not selected	Not selected	Not selected	Selected
109.132.151.172	Above 65	Male	Antwerpen	Second quintile	Bachelor's	Out of labor force										Not applicable														No	No loss	No	No loss	No loss	No	Increase of less than 10%	No change	Not selected	Not selected	Not selected	Not selected	Not selected	Not selected	No	No	Not selected	Not selected	Not selected	Not selected
185.194.187.2	Between 18 and 25	Female	Antwerpen	Prefer not to answer	Bachelor's	Part-time temporary	Services	Other	Verkoper	20	80	20	1	5	1	Not well	To a great extent	To a great extent	No change	No									I work same hours	No	No loss	No	No loss	No loss	No	No change	Drop of less than 10%	Not selected	Not selected	Not selected	Not selected	Not selected	Not selected	No	No	Not selected	Not selected	Not selected	Not selected
94.111.103.62	Above 65	Male	Antwerpen	Second quintile	Some college	Out of labor force										Not applicable														No	No loss	No	No loss	No loss	No	Drop of less than 10%	Increase of less than 10%	Not selected	Selected	Not selected	Not selected	Not selected	Not selected	Yes	No	Not selected	Not selected	Not selected	Not selected
109.128.106.187	Between 56 and 65	Female	Antwerpen	Prefer not to answer	High school diploma	Out of labor force										Not applicable														No	No loss	Yes	Between 5% and 10%	Between 5% and 10%	No	Increase of less than 10%	No change	Not selected	Not selected	Not selected	Not selected	Not selected	Not selected	No	No	Not selected	Not selected	Not selected	Not selected
84.196.52.174	Between 56 and 65	Male	Antwerpen	Fourth quintile	Associate degree	Full-time permanent	ICT	Database and Network Specialists		2	2	2	2	2	2	Somewhat well	Somewhat	Somewhat	Somewhat lower	No									I work same hours	No	No loss	Yes	Between 10% and 20%	Between 10% and 20%	Yes	Increase of less than 10%	No change	Not selected	Not selected	Not selected	Selected	Not selected	Not selected	No	No	Not selected	Not selected	Not selected	Not selected
94.109.179.117	Between 46 and 55	Female	Antwerpen	First quintile	No high school	Out of labor force										Not applicable														No	No loss	No	No loss	No loss	No	Increase of more than 10%	No change	Not selected	Selected	Not selected	Selected	Selected	Selected	No	Yes	Not selected	Selected	Not selected	Not selected
81.82.111.226	Between 26 and 35	Female	Antwerpen	Fourth quintile	Bachelor's	Full-time permanent	Education	Primary school teachers		100	10	0	25	4	0	Somewhat well	Somewhat	Very little	No change	No									I work same hours	No	No loss	No	No loss	No loss	Yes	No change	No change	Not selected	Not selected	Not selected	Selected	Selected	Not selected	No	No	Selected	Not selected	Selected	Not selected
94.111.117.175	Between 26 and 35	Female	Antwerpen	Third quintile	Associate degree	Full-time temporary	Economics and administrations	Administrative Staff		10	20	1	1	10	1	Not well	Somewhat	Very little	No change	No									I work same hours	No	No loss	No	No loss	No loss	Yes	No change	No change	Not selected	Not selected	Not selected	Not selected	Not selected	Selected	Yes	No	Not selected	Not selected	Not selected	Not selected
94.111.103.180	Between 36 and 45	Male	Antwerpen	Fourth quintile	Bachelor's	Full-time permanent	Management	Production Managers		0	0	0	3	15	0	Not well	Very little	Very little	Somewhat lower	No									I work less hours	Yes	Between 10% and 20%	Yes	Between 5% and 10%	Between 10% and 20%	Yes	Drop of less than 10%	Drop of less than 10%	Not selected	Selected	Not selected	Not selected	Not selected	Not selected	No	Yes	Not selected	Not selected	Not selected	Not selected
94.226.36.190	Between 36 and 45	Male	Antwerpen	Fourth quintile	High school diploma	Full-time permanent	Public administration, security, and law	Government officials		0	0	0	2	1	0	Somewhat well	Completely	To a great extent	No change	No									I work same hours	No	No loss	No	No loss	No loss	Yes	No change	Increase of less than 10%	Not selected	Not selected	Not selected	Not selected	Not selected	Not selected	No	No	Not selected	Not selected	Selected	Selected
94.226.126.64	Between 36 and 45	Male	Antwerpen	Fourth quintile	Some college	Full-time permanent	Economics and administrations	Business Service Providers		0	0	0	1	30	4	Somewhat well	To a great extent	To a great extent	Somewhat higher	No									I work less hours	No	No loss	No	No loss	No loss	Yes	Increase of less than 10%	No change	Not selected	Not selected	Not selected	Not selected	Selected	Not selected	No	No	Not selected	Not selected	Not selected	Not selected
91.176.96.88	Between 56 and 65	Female	Antwerpen	Second quintile	Bachelor's	Part-time temporary	Health care and welfare	Social Workers, Group and Residential Advisors		0	15	10	0	15	10	Not at all	Not at all	To a great extent	No change	No									I work same hours	No	No loss	No	No loss	No loss	Yes	No change	No change	Not selected	Not selected	Not selected	Not selected	Selected	Not selected	No	No	Not selected	Not selected	Selected	Not selected
109.130.12.117	Between 46 and 55	Male	Antwerpen	Third quintile	Bachelor's	Out of labor force										Not applicable														No	No loss	No	No loss	No loss	No	No change	No change	Not selected	Not selected	Not selected	Not selected	Not selected	Not selected	Yes	No	Not selected	Not selected	Not selected	Not selected
81.83.48.134	Between 46 and 55	Male	Antwerpen	Second quintile	Bachelor's	Out of labor force										Not applicable														No	No loss	No	No loss	No loss	No	Drop of less than 10%	Drop of more than 10%	Not selected	Not selected	Not selected	Not selected	Not selected	Not selected	No	No	Selected	Not selected	Not selected	Selected
81.82.52.185	Between 36 and 45	Female	Antwerpen	Prefer not to answer	High school diploma	Part-time permanent	Health care and welfare	Other	Kinderbegeleidster	100	20	6	100	20	6	Not at all	Very little	Somewhat	Somewhat higher	No									I work same hours	No	No loss	Yes	Less than 5%	Less than 5%	Yes	No change	Drop of less than 10%	Not selected	Not selected	Not selected	Not selected	Selected	Not selected	No	No	Not selected	Not selected	Selected	Selected
81.82.82.156	Above 65	Male	Antwerpen	Third quintile	Associate degree	Out of labor force										Not applicable														No	No loss	No	No loss	No loss	No	Drop of less than 10%	Drop of more than 10%	Not selected	Not selected	Not selected	Not selected	Not selected	Not selected	No	No	Not selected	Not selected	Not selected	Not selected
81.83.151.216	Between 36 and 45	Male	Antwerpen	Fourth quintile	Master's	Full-time permanent	Technical	Other	administartie bouwsector	2	45	0	0	15	2	Somewhat well	To a great extent	To a great extent	Much lower	Yes, temporarily	No									Yes	More than 20%	Yes	More than 20%	More than 20%	Yes	Increase of more than 10%	Drop of more than 10%	Not selected	Not selected	Not selected	Not selected	Not selected	Not selected	No	No	Not selected	Not selected	Not selected	Not selected
78.23.99.34	Between 46 and 55	Male	Antwerpen	Fourth quintile	Master's	Full-time permanent	Economics and administrations	Administrative Staff		1	6	0	0	0	0	Somewhat well	Very little	Somewhat	No change	No									I work same hours	No	No loss	No	No loss	No loss	Yes	Drop of more than 10%	Increase of more than 10%	Not selected	Selected	Not selected	Not selected	Not selected	Not selected	No	No	Not selected	Not selected	Not selected	Not selected
84.197.126.124	Between 56 and 65	Male	Antwerpen	Fifth quintile	Some college	Out of labor force										Not applicable														No	No loss	No	No loss	No loss	No	Drop of more than 10%	Increase of less than 10%	Not selected	Not selected	Selected	Not selected	Not selected	Not selected	No	No	Not selected	Not selected	Not selected	Not selected
141.134.120.190	Between 46 and 55	Male	Antwerpen	Second quintile	Bachelor's	Out of labor force										Not applicable														No	No loss	Yes	Between 5% and 10%	Between 5% and 10%	No	No change	Drop of less than 10%	Not selected	Not selected	Not selected	Not selected	Not selected	Not selected	No	No	Not selected	Not selected	Not selected	Not selected
81.246.250.92	Between 36 and 45	Female	Antwerpen	Second quintile	Master's	Full-time permanent	Economics and administrations	Administrative Staff		0	20	0	0	3	0	Essentially unaffected	Somewhat	Somewhat	No change	No									I work same hours	No	No loss	No	No loss	No loss	Yes	Drop of less than 10%	Increase of more than 10%	Not selected	Not selected	Not selected	Not selected	Not selected	Not selected	No	No	Not selected	Not selected	Not selected	Not selected
109.131.228.207	Between 18 and 25	Female	Antwerpen	Second quintile	High school diploma	Part-time permanent	Commerce	Checkout staff		0	80	0	0	7	0	Not at all	To a great extent	To a great extent	Somewhat lower	Yes, temporarily	No									Yes	Between 10% and 20%	No	No loss	No loss	Yes	No change	No change	Not selected	Not selected	Not selected	Not selected	Selected	Not selected	No	Yes	Selected	Selected	Not selected	Not selected
80.201.229.191	Above 65	Female	Antwerpen	Second quintile	Bachelor's	Out of labor force										Not applicable														No	No loss	No	No loss	No loss	No	Increase of less than 10%	No change	Not selected	Not selected	Not selected	Not selected	Not selected	Not selected	Yes	No	Not selected	Not selected	Selected	Not selected
84.196.196.80	Between 36 and 45	Male	Antwerpen	Second quintile	Associate degree	Full-time permanent	Services	Cleaners		3	0	0	3	0	0	Somewhat well	Somewhat	Somewhat	No change	No									I work same hours	Yes	More than 20%	No	No loss	No loss	Yes	No change	Drop of more than 10%	Not selected	Not selected	Not selected	Not selected	Not selected	Selected	No	Yes	Not selected	Not selected	Not selected	Not selected
81.82.12.190	Between 36 and 45	Female	Antwerpen	Second quintile	High school diploma	Full-time permanent	Health care and welfare	Other	Administratief medewerker kinderopvang	0	3	0	0	3	0	Essentially unaffected	To a great extent	To a great extent	No change	No									I work same hours	No	No loss	No	No loss	No loss	No	No change	No change	Not selected	Not selected	Not selected	Not selected	Not selected	Not selected	No	No	Not selected	Not selected	Not selected	Not selected
165.225.88.76	Between 26 and 35	Female	Antwerpen	Second quintile	Master's	Full-time permanent	Commerce	Representatives And Buyers		0	5	0	0	8	0	Not well	To a great extent	To a great extent	Somewhat lower	Yes, temporarily	No									Yes	Between 10% and 20%	No	No loss	No loss	No	Drop of less than 10%	Increase of less than 10%	Not selected	Not selected	Not selected	Not selected	Selected	Not selected	No	Yes	Not selected	Not selected	Selected	Not selected
84.196.87.189	Between 18 and 25	Male	Antwerpen	First quintile	Some college	Part-time permanent	Services	Waiters and Bar staff		1	3	1	1	5	0	Not well	Not at all	Somewhat	Much higher	No									I work less hours	Yes	More than 20%	Yes	More than 20%	Between 5% and 10%	No	Drop of more than 10%	Drop of more than 10%	Not selected	Not selected	Not selected	Not selected	Not selected	Selected	Yes	No	Not selected	Selected	Not selected	Not selected
94.111.194.40	Between 26 and 35	Male	Antwerpen	Fourth quintile	High school diploma	Full-time permanent	Services	Other	Support	0	0	0	0	5	0	Essentially unaffected	Somewhat	Somewhat	No change	No									I work same hours	No	No loss	No	No loss	No loss	No	No change	No change	Not selected	Not selected	Not selected	Not selected	Not selected	Not selected	No	Yes	Not selected	Not selected	Not selected	Not selected
94.226.9.131	Between 46 and 55	Female	Antwerpen	Second quintile	Bachelor's	Part-time permanent	Economics and administrations	Administrative Staff		0	10	0	0	10	0	Somewhat well	To a great extent	To a great extent	No change	No									I work same hours	No	No loss	No	No loss	No loss	Yes	Increase of less than 10%	No change	Not selected	Not selected	Not selected	Not selected	Not selected	Not selected	No	No	Not selected	Not selected	Not selected	Not selected
94.224.247.244	Between 26 and 35	Female	Antwerpen	First quintile	High school diploma	Full-time temporary	Economics and administrations	Business and Organisational Consultants		12	345	0	2	2	4	Somewhat well	Very little	Somewhat	Somewhat higher	Yes, temporarily	No									No	No loss	No	No loss	No loss	Yes	No change	Drop of less than 10%	Not selected	Not selected	Not selected	Not selected	Not selected	Not selected	No	No	Not selected	Not selected	Not selected	Not selected
87.67.238.132	Between 26 and 35	Male	Antwerpen	Second quintile	Associate degree	Full-time permanent	Transportation and logistics	Truck drivers		0	36	0	0	0	0	Somewhat well	Completely	To a great extent	Somewhat higher	Yes, permanently	Yes	Full-time permanent	Management	Production Managers		To a great extent	To a great extent	Somewhat higher	I work more hours	Yes	Between 10% and 20%	Yes	Between 10% and 20%	Between 10% and 20%	Yes	Increase of less than 10%	Drop of more than 10%	Not selected	Selected	Not selected	Not selected	Not selected	Not selected	Yes	No	Not selected	Selected	Not selected	Not selected
81.169.54.136	Between 36 and 45	Female	Antwerpen	First quintile	High school diploma	Out of labor force										Not applicable														No	No loss	No	No loss	No loss	No	No change	No change	Not selected	Not selected	Not selected	Not selected	Not selected	Selected	No	Yes	Not selected	Not selected	Not selected	Not selected
94.104.172.85	Between 18 and 25	Male	Antwerpen	First quintile	High school diploma	Out of labor force										Not applicable														No	No loss	No	No loss	No loss	No	Drop of more than 10%	Increase of more than 10%	Not selected	Not selected	Not selected	Not selected	Not selected	Not selected	Yes	No	Not selected	Not selected	Not selected	Selected
141.134.196.187	Between 56 and 65	Male	Antwerpen	Fourth quintile	Bachelor's	Out of labor force										Not applicable														No	No loss	No	No loss	No loss	No	No change	No change	Not selected	Not selected	Not selected	Not selected	Not selected	Not selected	No	No	Not selected	Not selected	Not selected	Not selected
81.83.249.129	Between 26 and 35	Female	Antwerpen	Second quintile	High school diploma	Full-time permanent	Technical	Other	Compounder	0	5	0	0	15	0	Not at all	To a great extent	To a great extent	Much lower	No									I work same hours	No	No loss	No	No loss	No loss	Yes	Increase of less than 10%	Drop of less than 10%	Not selected	Not selected	Not selected	Not selected	Not selected	Not selected	No	No	Not selected	Not selected	Selected	Not selected
81.83.221.72	Between 18 and 25	Male	Antwerpen	Fourth quintile	High school diploma	Out of labor force										Not applicable														Yes	Between 5% and 10%	No	No loss	No loss	No	No change	No change	Not selected	Not selected	Not selected	Not selected	Selected	Not selected	No	No	Not selected	Selected	Selected	Selected
94.111.116.112	Between 26 and 35	Female	Antwerpen	First quintile	Associate degree	Unemployed										Not applicable														No	No loss	No	No loss	No loss	No	Increase of more than 10%	Drop of more than 10%	Not selected	Not selected	Not selected	Not selected	Not selected	Selected	No	No	Not selected	Not selected	Not selected	Not selected
94.226.118.67	Between 26 and 35	Male	Antwerpen	Third quintile	Associate degree	Full-time permanent	ICT	Software and Application Developers		0	5	0	0	2	0	Somewhat well	To a great extent	To a great extent	No change	No									I work same hours	No	No loss	No	No loss	No loss	Yes	Drop of less than 10%	Increase of less than 10%	Not selected	Not selected	Not selected	Selected	Not selected	Not selected	No	No	Not selected	Not selected	Not selected	Not selected
109.132.231.67	Between 36 and 45	Female	Antwerpen	First quintile	High school diploma	Out of labor force										Not applicable														No	No loss	No	No loss	No loss	Yes	Drop of less than 10%	No change	Not selected	Not selected	Not selected	Not selected	Not selected	Selected	No	No	Not selected	Not selected	Selected	Not selected
78.21.154.164	Between 36 and 45	Female	Antwerpen	First quintile	Associate degree	Out of labor force										Not applicable														Yes	More than 20%	Yes	Between 5% and 10%	Between 10% and 20%	No	Drop of less than 10%	Drop of more than 10%	Not selected	Not selected	Not selected	Not selected	Selected	Not selected	No	No	Not selected	Not selected	Selected	Not selected
91.182.84.3	Between 46 and 55	Female	Antwerpen	Second quintile	High school diploma	Full-time permanent	ICT	Other	klantendienst	0	20	0	0	10	0	Somewhat well	Somewhat	Completely	No change	No									I work less hours	No	No loss	No	No loss	No loss	No	No change	No change	Not selected	Not selected	Not selected	Not selected	Not selected	Not selected	No	No	Selected	Not selected	Not selected	Not selected
94.104.92.14	Between 46 and 55	Female	Antwerpen	Prefer not to answer	Associate degree	Part-time permanent	Commerce	Sales staff Retail		0	5	0	0	5	0	Essentially unaffected	Not at all	Not at all	Much lower	No									I work less hours	Yes	More than 20%	Yes	More than 20%	Between 10% and 20%	No	Drop of more than 10%	Drop of more than 10%	Not selected	Not selected	Not selected	Not selected	Not selected	Selected	No	Yes	Not selected	Not selected	Selected	Not selected
91.178.34.28	Between 46 and 55	Male	Antwerpen	Fifth quintile	Master's	Full-time permanent	ICT	Database and Network Specialists		0	12	0	0	4	0	Somewhat well	To a great extent	To a great extent	No change	No									I work same hours	No	No loss	No	No loss	No loss	Yes	Drop of less than 10%	No change	Not selected	Not selected	Not selected	Not selected	Selected	Not selected	No	No	Selected	Not selected	Selected	Selected
109.132.158.85	Between 36 and 45	Female	Antwerpen	Prefer not to answer	Bachelor's	Out of labor force										Not applicable														Yes	Between 5% and 10%	Yes	Between 5% and 10%	Between 5% and 10%	No	Drop of less than 10%	Drop of less than 10%	Not selected	Not selected	Not selected	Not selected	Not selected	Not selected	No	Yes	Not selected	Not selected	Not selected	Selected
78.23.68.166	Above 65	Male	Antwerpen	Third quintile	High school diploma	Out of labor force										Not applicable														No	No loss	No	No loss	No loss	No	No change	No change	Not selected	Not selected	Not selected	Not selected	Not selected	Not selected	No	No	Not selected	Not selected	Not selected	Not selected
84.197.14.18	Between 46 and 55	Male	Antwerpen	Second quintile	High school diploma	Full-time permanent	Transportation and logistics	Operators Mobile Machines		0	2	0	2	15	1	Not at all	Completely	Completely	Somewhat higher	No									I work same hours	No	No loss	No	No loss	No loss	No	No change	No change	Not selected	Not selected	Selected	Not selected	Not selected	Not selected	No	Yes	Not selected	Not selected	Selected	Not selected
87.67.240.41	Between 26 and 35	Male	Antwerpen	Fourth quintile	No high school	Full-time permanent	Commerce	Retailers And Team Leaders Retail		5	50	10	0	0	0	Not well	Somewhat	Very little	Somewhat lower	No									I work same hours	Yes	Less than 5%	No	No loss	No loss	Yes	No change	No change	Not selected	Not selected	Not selected	Not selected	Not selected	Not selected	No	No	Not selected	Not selected	Selected	Not selected
193.121.137.206	Between 18 and 25	Male	Antwerpen	Second quintile	High school diploma	Unemployed										Not applicable														No	No loss	Yes	Between 5% and 10%	Between 5% and 10%	No	No change	No change	Not selected	Not selected	Not selected	Not selected	Not selected	Not selected	No	No	Not selected	Not selected	Not selected	Not selected
78.21.187.47	Between 46 and 55	Male	Antwerpen	First quintile	Associate degree	Out of labor force										Not applicable														Yes	Between 5% and 10%	Yes	Between 5% and 10%	Between 5% and 10%	No	Increase of more than 10%	Drop of less than 10%	Selected	Selected	Not selected	Not selected	Not selected	Not selected	Yes	Yes	Not selected	Not selected	Selected	Not selected
84.197.97.56	Above 65	Male	Antwerpen	Prefer not to answer	High school diploma	Out of labor force										Not applicable														No	No loss	No	No loss	No loss	Yes	No change	No change	Not selected	Not selected	Not selected	Not selected	Selected	Not selected	Yes	No	Not selected	Not selected	Not selected	Not selected
141.134.120.190	Between 46 and 55	Male	Antwerpen	Second quintile	Associate degree	Out of labor force										Not applicable														No	No loss	No	No loss	No loss	No	Drop of less than 10%	Drop of less than 10%	Not selected	Not selected	Not selected	Not selected	Not selected	Not selected	No	No	Not selected	Not selected	Not selected	Not selected
84.196.124.43	Between 56 and 65	Female	Antwerpen	Second quintile	High school diploma	Out of labor force										Not applicable														No	No loss	No	No loss	No loss	No	Increase of less than 10%	No change	Not selected	Not selected	Not selected	Not selected	Not selected	Selected	Yes	No	Not selected	Not selected	Not selected	Selected
109.130.33.17	Between 46 and 55	Female	Antwerpen	Second quintile	High school diploma	Unemployed										Not applicable														No	No loss	No	No loss	No loss	No	No change	No change	Not selected	Not selected	Not selected	Not selected	Not selected	Not selected	Yes	No	Not selected	Not selected	Not selected	Not selected
84.196.182.196	Between 56 and 65	Male	Antwerpen	Second quintile	Some college	Out of labor force										Not applicable														No	No loss	No	No loss	No loss	No	No change	Increase of more than 10%	Selected	Not selected	Not selected	Not selected	Not selected	Not selected	Yes	No	Not selected	Not selected	Not selected	Not selected
109.132.148.141	Between 26 and 35	Female	Antwerpen	First quintile	High school diploma	Full-time permanent	Services	Other	Horeca	0	0	0	0	3	0	Essentially unaffected	To a great extent	Somewhat	Somewhat lower	Yes, temporarily	No									Yes	Between 10% and 20%	Yes	Between 5% and 10%	Between 5% and 10%	No	No change	Drop of more than 10%	Not selected	Not selected	Not selected	Not selected	Not selected	Not selected	Yes	No	Not selected	Not selected	Not selected	Not selected
193.191.216.77	Between 26 and 35	Male	Antwerpen	Fourth quintile	Master's	Full-time permanent	Public administration, security, and law	Government officials		0	0	3	1	7	2	Somewhat well	Somewhat	Somewhat	No change	No									I work same hours	No	No loss	Yes	Less than 5%	Between 5% and 10%	Yes	Increase of less than 10%	No change	Not selected	Not selected	Not selected	Not selected	Not selected	Not selected	No	No	Not selected	Not selected	Not selected	Not selected
84.197.22.1	Between 46 and 55	Female	Antwerpen	First quintile	High school diploma	Unemployed										Not applicable														Yes	More than 20%	Yes	Between 10% and 20%	Between 10% and 20%	No	Drop of more than 10%	Drop of more than 10%	Not selected	Not selected	Not selected	Selected	Not selected	Not selected	No	Yes	Not selected	Not selected	Not selected	Not selected
213.177.150.226	Between 56 and 65	Female	Antwerpen	First quintile	High school diploma	Out of labor force										Not applicable														No	No loss	No	No loss	No loss	No	Increase of less than 10%	No change	Not selected	Not selected	Not selected	Not selected	Not selected	Not selected	No	Yes	Not selected	Not selected	Not selected	Not selected
81.247.130.122	Between 36 and 45	Female	Antwerpen	Second quintile	Some college	Out of labor force										Not applicable														No	No loss	No	No loss	No loss	Yes	Drop of more than 10%	Increase of less than 10%	Not selected	Not selected	Not selected	Not selected	Not selected	Selected	No	Yes	Not selected	Not selected	Not selected	Not selected
94.226.110.36	Between 56 and 65	Female	Antwerpen	Fourth quintile	Some college	Full-time permanent	Services	Other	Vakbondsmedewerker	0	6	0	0	10	1	Essentially unaffected	Completely	Completely	No change	No									I work more hours	No	No loss	Yes	Less than 5%	More than 20%	Yes	Increase of more than 10%	Drop of more than 10%	Not selected	Not selected	Not selected	Not selected	Not selected	Selected	No	No	Not selected	Not selected	Not selected	Not selected
5.23.219.72	Between 56 and 65	Female	Antwerpen	First quintile	Associate degree	Full-time permanent	Commerce	Sales staff Retail		0	0	0	0	0	0	Not at all	Very little	Very little	No change	No									I work same hours	No	No loss	No	No loss	No loss	No	No change	Drop of less than 10%	Not selected	Not selected	Not selected	Selected	Not selected	Not selected	No	Yes	Selected	Not selected	Selected	Not selected
81.11.255.235	Above 65	Male	Antwerpen	Second quintile	High school diploma	Out of labor force										Not applicable														No	No loss	No	No loss	No loss	Yes	Increase of less than 10%	No change	Not selected	Not selected	Not selected	Not selected	Not selected	Not selected	Yes	Yes	Not selected	Not selected	Not selected	Not selected
109.129.147.59	Between 56 and 65	Female	Antwerpen	Second quintile	Bachelor's	Out of labor force										Not applicable														No	No loss	No	No loss	No loss	No	Drop of more than 10%	Drop of less than 10%	Not selected	Not selected	Not selected	Not selected	Not selected	Not selected	Yes	No	Not selected	Not selected	Selected	Not selected
81.82.83.98	Between 56 and 65	Female	Antwerpen	First quintile	Some college	Part-time permanent	Health care and welfare	Caretakers		0	0	0	0	8	8	Not at all	Not at all	To a great extent	Much higher	No									I work same hours	Yes	More than 20%	Yes	More than 20%	More than 20%	No	Drop of less than 10%	Drop of more than 10%	Not selected	Not selected	Not selected	Not selected	Not selected	Not selected	No	No	Not selected	Not selected	Not selected	Not selected
91.179.153.69	Between 18 and 25	Female	Antwerpen	First quintile	High school diploma	Part-time permanent	Commerce	Other	Ober	0	50	10	0	7	0	Not at all	Very little	Somewhat	Much higher	Yes, temporarily	No									No	No loss	No	No loss	No loss	No	Drop of less than 10%	Drop of more than 10%	Not selected	Not selected	Not selected	Not selected	Not selected	Not selected	No	Yes	Not selected	Not selected	Selected	Not selected
94.227.101.181	Between 26 and 35	Male	Antwerpen	Fifth quintile	Master's	Full-time permanent	Health care and welfare	Psychologists And Sociologists		0	8	0	0	8	0	Essentially unaffected	To a great extent	To a great extent	No change	No									I work same hours	No	No loss	No	No loss	No loss	Yes	No change	Increase of less than 10%	Not selected	Not selected	Not selected	Not selected	Not selected	Selected	No	No	Not selected	Not selected	Selected	Not selected
94.227.252.85	Between 18 and 25	Male	Antwerpen	First quintile	Bachelor's	Part-time permanent	Technical	Other	auto-technici	0	0	0	9	7	2	Essentially unaffected	Somewhat	Very little	Somewhat lower	No									I work same hours	No	No loss	No	No loss	No loss	No	No change	No change	Not selected	Not selected	Not selected	Selected	Not selected	Not selected	Yes	No	Not selected	Not selected	Not selected	Not selected
37.185.196.86	Between 56 and 65	Male	Antwerpen	First quintile	No high school	Unemployed										Not applicable														Yes	Less than 5%	No	No loss	No loss	No	Drop of more than 10%	Drop of less than 10%	Not selected	Not selected	Not selected	Not selected	Not selected	Not selected	No	No	Not selected	Not selected	Not selected	Selected
109.128.77.140	Between 36 and 45	Female	Antwerpen	Third quintile	High school diploma	Out of labor force										Not applicable														Yes	More than 20%	Yes	Less than 5%	More than 20%	No	Increase of less than 10%	No change	Not selected	Not selected	Not selected	Not selected	Not selected	Not selected	No	Yes	Not selected	Not selected	Not selected	Not selected
141.134.73.151	Above 65	Male	Antwerpen	Fourth quintile	Master's	Out of labor force										Not applicable														No	No loss	No	No loss	No loss	No	Drop of more than 10%	Drop of less than 10%	Not selected	Not selected	Not selected	Not selected	Not selected	Not selected	No	No	Not selected	Not selected	Not selected	Selected
84.196.30.183	Between 36 and 45	Female	Antwerpen	First quintile	Associate degree	Full-time permanent	Services	Other	bediende verkoper	0	40	30	0	0	0	Essentially unaffected	Very little	Very little	No change	Yes, permanently	No									Yes	Between 5% and 10%	Yes	Between 10% and 20%	Between 10% and 20%	Yes	No change	Drop of more than 10%	Not selected	Not selected	Not selected	Not selected	Not selected	Not selected	No	No	Not selected	Not selected	Not selected	Not selected
81.82.46.94	Between 26 and 35	Male	Antwerpen	Fifth quintile	Bachelor's	Full-time permanent	Commerce	Representatives And Buyers		0	2	0	0	5	0	Somewhat well	To a great extent	To a great extent	No change	No									I work same hours	No	No loss	No	No loss	No loss	No	No change	No change	Not selected	Not selected	Not selected	Not selected	Not selected	Not selected	No	No	Not selected	Not selected	Not selected	Not selected
94.226.210.151	Between 56 and 65	Female	Antwerpen	Third quintile	Bachelor's	Out of labor force										Not applicable														No	No loss	No	No loss	No loss	Yes	Drop of less than 10%	No change	Selected	Selected	Not selected	Not selected	Not selected	Not selected	Yes	No	Not selected	Not selected	Not selected	Not selected
84.196.139.84	Above 65	Female	Antwerpen	First quintile	High school diploma	Out of labor force										Not applicable														No	No loss	No	No loss	No loss	No	No change	No change	Not selected	Not selected	Not selected	Not selected	Not selected	Not selected	Yes	No	Not selected	Not selected	Not selected	Not selected
109.133.36.36	Above 65	Female	Antwerpen	Prefer not to answer	Associate degree	Out of labor force										Not applicable														No	No loss	No	No loss	No loss	No	Increase of less than 10%	No change	Not selected	Not selected	Selected	Not selected	Selected	Selected	No	Yes	Not selected	Not selected	Not selected	Selected
94.110.76.147	Between 26 and 35	Male	Antwerpen	Fifth quintile	Master's	Full-time permanent	Management	Business and Administrative Service Managers		2	10	0	2	5	3	Somewhat well	To a great extent	Completely	No change	No									I work same hours	No	No loss	Yes	Less than 5%	Less than 5%	No	No change	No change	Not selected	Not selected	Not selected	Not selected	Not selected	Not selected	No	Yes	Not selected	Not selected	Not selected	Not selected
109.132.150.14	Between 46 and 55	Female	Antwerpen	Fourth quintile	Master's	Full-time permanent	Education	Other	leerkracht NT2 Nederlands	0	0	0	0	15	0	Somewhat well	Somewhat	Somewhat	Somewhat lower	No									I work same hours	No	No loss	No	No loss	No loss	Yes	Drop of more than 10%	Increase of more than 10%	Not selected	Not selected	Not selected	Selected	Selected	Selected	Yes	No	Not selected	Not selected	Selected	Selected
84.197.179.77	Between 36 and 45	Female	Antwerpen	Fourth quintile	Bachelor's	Full-time permanent	Economics and administrations	Other	dossierbeheerder	0	0	0	1	30	0	Somewhat well	Completely	Completely	Much higher	No									I work same hours	No	No loss	No	No loss	No loss	Yes	No change	No change	Not selected	Not selected	Not selected	Not selected	Not selected	Not selected	Yes	No	Not selected	Not selected	Not selected	Not selected
84.196.18.15	Between 26 and 35	Male	Antwerpen	Third quintile	Bachelor's	Part-time permanent	Economics and administrations	Business Service Providers		0	10	0	1	6	0	Somewhat well	To a great extent	To a great extent	Somewhat lower	No									I work same hours	No	No loss	No	No loss	No loss	Yes	Increase of more than 10%	Increase of less than 10%	Not selected	Not selected	Selected	Not selected	Not selected	Not selected	No	No	Not selected	Not selected	Not selected	Not selected
84.196.36.59	Between 36 and 45	Female	Antwerpen	First quintile	Bachelor's	Unemployed										Not applicable														No	No loss	No	No loss	No loss	Yes	Increase of less than 10%	Drop of less than 10%	Not selected	Not selected	Not selected	Not selected	Not selected	Not selected	No	No	Selected	Not selected	Not selected	Selected
109.132.42.96	Between 26 and 35	Female	Antwerpen	First quintile	High school diploma	Part-time permanent	Management	Sales and Marketing Managers		3	0	0	0	0	0	Somewhat well	Somewhat	Very little	No change	No									I work same hours	No	No loss	No	No loss	No loss	Yes	Drop of more than 10%	Drop of more than 10%	Not selected	Not selected	Not selected	Not selected	Not selected	Not selected	No	No	Not selected	Not selected	Not selected	Not selected
109.132.40.147	Between 26 and 35	Female	Antwerpen	Fifth quintile	Doctorate/Professional	Full-time permanent	Health care and welfare	Medical Specialists		3	0	0	10	0	0	Not well	Completely	Completely	Somewhat higher	No									I work more hours	Yes	Between 10% and 20%	Yes	Less than 5%	Between 5% and 10%	Yes	No change	No change	Not selected	Not selected	Not selected	Not selected	Selected	Not selected	No	No	Not selected	Not selected	Not selected	Not selected
94.227.153.252	Between 26 and 35	Female	Antwerpen	Third quintile	High school diploma	Out of labor force										Not applicable														Yes	Between 10% and 20%	Yes	Less than 5%	Between 10% and 20%	No	Drop of less than 10%	No change	Not selected	Not selected	Not selected	Not selected	Not selected	Selected	Yes	No	Not selected	Not selected	Not selected	Not selected
81.83.48.111	Between 56 and 65	Male	Antwerpen	First quintile	Associate degree	Out of labor force										Not applicable														No	No loss	No	No loss	No loss	No	No change	No change	Not selected	Not selected	Not selected	Selected	Not selected	Not selected	Yes	No	Not selected	Not selected	Not selected	Not selected
109.129.147.54	Between 46 and 55	Female	Antwerpen	First quintile	No high school	Out of labor force										Not applicable														Yes	More than 20%	No	No loss	No loss	Yes	Increase of more than 10%	Drop of more than 10%	Not selected	Not selected	Not selected	Not selected	Selected	Selected	No	No	Not selected	Not selected	Selected	Selected
84.198.70.83	Between 26 and 35	Female	Antwerpen	Prefer not to answer	Associate degree	Full-time permanent	Education	Primary school teachers		0	0	0	25	30	0	Somewhat well	Not at all	Very little	No change	No									I work more hours	No	No loss	No	No loss	No loss	Yes	No change	No change	Not selected	Not selected	Not selected	Not selected	Not selected	Not selected	No	No	Selected	Not selected	Not selected	Not selected
84.198.70.151	Between 56 and 65	Female	Antwerpen	First quintile	High school diploma	Unemployed										Not applicable														Yes	Between 10% and 20%	Yes	Between 10% and 20%	Between 10% and 20%	No	Increase of less than 10%	No change	Not selected	Selected	Selected	Not selected	Not selected	Not selected	No	Yes	Selected	Not selected	Selected	Not selected
109.130.12.27	Between 26 and 35	Male	Antwerpen	Fourth quintile	High school diploma	Full-time permanent	Transportation and logistics	Loaders, Unloaders And Pocket Fillers		0	0	0	0	0	0	Not at all	Not at all	Not at all	Somewhat lower	No									I work same hours	No	No loss	No	No loss	No loss	Yes	No change	Increase of more than 10%	Not selected	Not selected	Not selected	Not selected	Not selected	Not selected	No	No	Not selected	Not selected	Not selected	Not selected
141.134.105.23	Between 56 and 65	Male	Antwerpen	Fifth quintile	Bachelor's	Full-time permanent	Health care and welfare	Specialised Nurses		0	5	5	0	10	30	Not at all	Not at all	Very little	Much higher	No									I work more hours	No	No loss	No	No loss	No loss	No	Drop of less than 10%	No change	Not selected	Not selected	Not selected	Not selected	Not selected	Not selected	Yes	No	Not selected	Not selected	Not selected	Not selected
213.119.137.99	Between 46 and 55	Male	Antwerpen	Prefer not to answer	High school diploma	Full-time permanent	Technical	Production machine operators		0	2	0	0	2	0	Essentially unaffected	Somewhat	Somewhat	No change	No									I work same hours	Yes	Between 10% and 20%	Yes	Between 5% and 10%	Between 10% and 20%	No	No change	No change	Not selected	Not selected	Not selected	Not selected	Not selected	Not selected	No	No	Not selected	Not selected	Not selected	Not selected
94.110.222.222	Between 18 and 25	Female	Antwerpen	Second quintile	Bachelor's	Out of labor force										Not applicable														Yes	Between 10% and 20%	Yes	Between 10% and 20%	More than 20%	Yes	Increase of less than 10%	No change	Not selected	Not selected	Not selected	Selected	Selected	Not selected	No	No	Selected	Selected	Selected	Selected
84.196.178.46	Between 46 and 55	Female	Antwerpen	Fifth quintile	Master's	Full-time permanent	Commerce	Representatives And Buyers		0	0	0	4	1	0	Not well	Somewhat	To a great extent	No change	No									I work more hours	Yes	Less than 5%	No	No loss	No loss	Yes	No change	No change	Not selected	Not selected	Not selected	Not selected	Not selected	Not selected	No	No	Not selected	Not selected	Not selected	Not selected
81.242.169.239	Between 18 and 25	Female	Antwerpen	Fifth quintile	Bachelor's	Full-time permanent	Technical	Engineers (No Electrical Engineering)		0	0	0	0	6	0	Essentially unaffected	Somewhat	Somewhat	Somewhat higher	No									I work same hours	No	No loss	No	No loss	No loss	Yes	Drop of less than 10%	Increase of less than 10%	Selected	Not selected	Not selected	Not selected	Not selected	Not selected	No	No	Not selected	Not selected	Not selected	Not selected
81.82.81.142	Between 46 and 55	Female	Antwerpen	First quintile	High school diploma	Out of labor force										Not applicable														No	No loss	No	No loss	No loss	No	No change	No change	Not selected	Not selected	Not selected	Not selected	Not selected	Selected	No	Yes	Not selected	Not selected	Not selected	Not selected
84.195.226.207	Between 56 and 65	Female	Antwerpen	First quintile	No high school	Out of labor force										Not applicable														No	No loss	No	No loss	No loss	No	No change	No change	Not selected	Not selected	Not selected	Not selected	Not selected	Not selected	No	No	Not selected	Not selected	Not selected	Not selected
81.82.153.15	Between 26 and 35	Female	Antwerpen	Fourth quintile	Master's	Full-time permanent	Services	Other	Dossierbeheerder Levensverzekeringen	0	0	0	0	10	0	Somewhat well	Very little	Somewhat	No change	No									I work same hours	No	No loss	No	No loss	No loss	Yes	Drop of less than 10%	No change	Not selected	Not selected	Not selected	Not selected	Not selected	Not selected	No	No	Not selected	Not selected	Selected	Not selected
81.83.88.143	Above 65	Male	Antwerpen	Third quintile	Bachelor's	Out of labor force										Not applicable														No	No loss	No	No loss	No loss	No	Drop of less than 10%	No change	Not selected	Selected	Not selected	Not selected	Not selected	Not selected	No	No	Not selected	Not selected	Not selected	Not selected
194.78.209.97	Between 56 and 65	Male	Antwerpen	Third quintile	Bachelor's	Full-time permanent	Education	Primary school teachers		380	40	0	50	10	0	Somewhat well	Somewhat	Very little	Much higher	No									I work less hours	No	No loss	Yes	Less than 5%	Between 10% and 20%	Yes	Drop of less than 10%	Drop of less than 10%	Not selected	Selected	Not selected	Not selected	Selected	Not selected	No	No	Not selected	Not selected	Not selected	Not selected
81.83.172.74	Between 18 and 25	Female	Antwerpen	Third quintile	High school diploma	Out of labor force										Not applicable														No	No loss	No	No loss	No loss	Yes	No change	No change	Not selected	Not selected	Not selected	Not selected	Not selected	Not selected	Yes	Yes	Not selected	Not selected	Not selected	Selected
84.194.98.126	Between 26 and 35	Male	Antwerpen	Fourth quintile	High school diploma	Full-time permanent	Transportation and logistics	Loaders, Unloaders And Pocket Fillers		5	2	0	0	10	0	Essentially unaffected	Completely	Completely	No change	No									I work more hours	Yes	Between 5% and 10%	No	No loss	No loss	No	Drop of more than 10%	No change	Not selected	Not selected	Not selected	Not selected	Not selected	Not selected	No	Yes	Not selected	Not selected	Not selected	Not selected
81.82.125.57	Between 46 and 55	Female	Antwerpen	First quintile	Some college	Unemployed										Not applicable														Yes	Between 10% and 20%	Yes	Between 5% and 10%	Between 5% and 10%	No	Drop of more than 10%	Drop of more than 10%	Not selected	Not selected	Not selected	Selected	Not selected	Not selected	Yes	Yes	Not selected	Not selected	Not selected	Not selected
84.197.111.88	Between 46 and 55	Female	Antwerpen	First quintile	Associate degree	Out of labor force										Not applicable														No	No loss	No	No loss	No loss	No	No change	No change	Selected	Selected	Not selected	Not selected	Not selected	Selected	Yes	No	Not selected	Not selected	Selected	Not selected
94.109.216.187	Between 26 and 35	Male	Antwerpen	First quintile	No high school	Part-time permanent	Transportation and logistics	Loaders, Unloaders And Pocket Fillers		0	14	0	0	7	0	Somewhat well	Completely	Completely	Somewhat higher	Yes, temporarily	No									Yes	Between 10% and 20%	No	No loss	No loss	No	Increase of more than 10%	No change	Not selected	Not selected	Not selected	Not selected	Not selected	Not selected	No	No	Not selected	Not selected	Not selected	Not selected
94.110.105.246	Between 26 and 35	Female	Antwerpen	Fifth quintile	Master's	Full-time permanent	Economics and administrations	Accountants		0	0	0	1	0	0	Not well	To a great extent	To a great extent	Somewhat lower	No									I work less hours	Yes	Between 10% and 20%	Yes	More than 20%	More than 20%	No	Increase of more than 10%	No change	Not selected	Not selected	Not selected	Not selected	Not selected	Not selected	No	Yes	Not selected	Not selected	Not selected	Not selected
94.226.53.107	Between 46 and 55	Male	Antwerpen	Second quintile	Bachelor's	Full-time permanent	Transportation and logistics	Other	Havenarbeider	1	2	1	2	3	1	Essentially unaffected	Completely	Completely	No change	No									I work same hours	No	No loss	No	No loss	No loss	No	Increase of less than 10%	No change	Not selected	Not selected	Not selected	Not selected	Not selected	Not selected	No	No	Selected	Not selected	Selected	Not selected
91.181.115.128	Between 56 and 65	Female	Antwerpen	Second quintile	High school diploma	Out of labor force										Not applicable														No	No loss	No	No loss	No loss	No	Increase of less than 10%	Drop of less than 10%	Not selected	Not selected	Not selected	Not selected	Not selected	Not selected	Yes	No	Not selected	Not selected	Selected	Not selected
94.226.28.75	Between 56 and 65	Female	Antwerpen	Second quintile	Some college	Full-time permanent	Economics and administrations	Accountants		1	0	2	0	3	1	Not well	To a great extent	To a great extent	No change	No									I work more hours	No	No loss	No	No loss	No loss	Yes	Drop of more than 10%	Drop of more than 10%	Not selected	Selected	Not selected	Not selected	Not selected	Not selected	No	No	Selected	Not selected	Not selected	Not selected
212.239.223.14	Between 18 and 25	Female	Antwerpen	First quintile	High school diploma	Part-time temporary	Commerce	Checkout staff		0	0	0	2	2	0	Not at all	Not at all	Somewhat	Much higher	Yes, temporarily	No									Yes	Between 10% and 20%	Yes	More than 20%	Between 10% and 20%	No	Drop of less than 10%	Drop of more than 10%	Not selected	Not selected	Not selected	Not selected	Not selected	Not selected	No	No	Not selected	Not selected	Not selected	Not selected
213.119.147.230	Between 18 and 25	Male	Antwerpen	First quintile	No high school	Unemployed										Not applicable														Yes	More than 20%	No	No loss	No loss	No	Drop of more than 10%	Drop of more than 10%	Not selected	Not selected	Not selected	Not selected	Not selected	Not selected	No	Yes	Not selected	Not selected	Not selected	Not selected
81.83.44.142	Between 56 and 65	Male	Antwerpen	Fourth quintile	Master's	Out of labor force										Not applicable														No	No loss	No	No loss	No loss	No	Drop of less than 10%	Increase of less than 10%	Not selected	Selected	Not selected	Not selected	Not selected	Not selected	No	No	Not selected	Not selected	Not selected	Selected
81.246.241.87	Between 36 and 45	Female	Antwerpen	First quintile	Master's	Part-time self-employed	Arts and communication	Other	vertaler	0	0	0	0	0	0	Essentially unaffected	Completely	Completely	Much lower	Yes, temporarily	No									Yes	More than 20%	Yes	More than 20%	More than 20%	No	No change	Increase of less than 10%	Not selected	Not selected	Not selected	Not selected	Not selected	Selected	No	No	Not selected	Not selected	Not selected	Not selected
94.104.73.180	Between 26 and 35	Female	Antwerpen	First quintile	High school diploma	Part-time permanent	Commerce	Sales staff Retail		1	7	7	1	7	7	Not well	To a great extent	To a great extent	No change	No									I work same hours	Yes	Between 5% and 10%	Yes	Between 5% and 10%	Less than 5%	No	No change	No change	Not selected	Not selected	Not selected	Selected	Selected	Not selected	No	No	Not selected	Not selected	Selected	Selected
94.111.127.194	Between 18 and 25	Female	Antwerpen	Second quintile	Master's	Full-time permanent	Commerce	Retailers And Team Leaders Retail		0	0	0	0	1	1	Somewhat well	To a great extent	Somewhat	Somewhat higher	No									I work same hours	Yes	Between 5% and 10%	Yes	Between 10% and 20%	Between 5% and 10%	Yes	No change	No change	Not selected	Not selected	Not selected	Not selected	Selected	Not selected	No	Yes	Selected	Not selected	Selected	Not selected
91.87.124.251	Between 26 and 35	Female	Antwerpen	First quintile	Associate degree	Out of labor force										Not applicable														No	No loss	No	No loss	No loss	No	No change	No change	Not selected	Not selected	Not selected	Selected	Selected	Selected	No	No	Not selected	Not selected	Selected	Not selected
212.239.249.13	Between 18 and 25	Male	Antwerpen	Prefer not to answer	High school diploma	Full-time permanent	Transportation and logistics	Other	logistieke medewerker	2	0	0	0	1	0	Not well	Completely	Completely	Much higher	Yes, temporarily	Yes	Part-time self-employed	Transportation and logistics	Other	logistiek medewerker	Completely	To a great extent	Much higher	I work same hours	No	No loss	Yes	Between 5% and 10%	Between 10% and 20%	No	Drop of more than 10%	No change	Not selected	Not selected	Not selected	Not selected	Selected	Not selected	No	No	Not selected	Not selected	Not selected	Selected
94.227.55.152	Between 36 and 45	Female	Antwerpen	First quintile	Some college	Unemployed										Not applicable														No	No loss	No	No loss	No loss	No	No change	No change	Not selected	Not selected	Not selected	Not selected	Not selected	Not selected	No	No	Not selected	Not selected	Not selected	Not selected
84.198.208.244	Between 18 and 25	Female	Antwerpen	Third quintile	High school diploma	Out of labor force										Not applicable														No	No loss	No	No loss	No loss	No	No change	Drop of less than 10%	Not selected	Not selected	Not selected	Not selected	Not selected	Selected	No	No	Not selected	Not selected	Selected	Selected
84.197.172.245	Between 56 and 65	Female	Antwerpen	First quintile	High school diploma	Out of labor force										Not applicable														No	No loss	No	No loss	No loss	No	No change	Increase of less than 10%	Not selected	Not selected	Not selected	Not selected	Not selected	Not selected	No	Yes	Not selected	Not selected	Not selected	Not selected
84.197.27.27	Between 46 and 55	Male	Antwerpen	Third quintile	Associate degree	Out of labor force										Not applicable														No	No loss	No	No loss	No loss	No	Drop of less than 10%	Drop of less than 10%	Not selected	Selected	Not selected	Not selected	Not selected	Selected	Yes	No	Not selected	Not selected	Not selected	Not selected
84.196.188.190	Between 18 and 25	Female	Antwerpen	First quintile	Some college	Out of labor force										Not applicable														No	No loss	No	No loss	No loss	Yes	Increase of less than 10%	Drop of more than 10%	Not selected	Not selected	Not selected	Not selected	Not selected	Not selected	No	No	Not selected	Not selected	Selected	Not selected
94.227.21.17	Between 18 and 25	Female	Antwerpen	Fifth quintile	High school diploma	Unemployed										Not applicable														No	No loss	No	No loss	No loss	Yes	Drop of more than 10%	Increase of less than 10%	Not selected	Not selected	Not selected	Not selected	Not selected	Not selected	No	No	Not selected	Not selected	Not selected	Not selected
81.243.192.98	Between 36 and 45	Male	Antwerpen	Fourth quintile	Master's	Full-time permanent	ICT	Software and Application Developers		0	0	0	0	0	0	Somewhat well	Somewhat	Somewhat	Somewhat lower	No									I work more hours	No	No loss	No	No loss	No loss	No	Increase of more than 10%	Drop of less than 10%	Not selected	Not selected	Not selected	Not selected	Not selected	Not selected	No	No	Not selected	Not selected	Not selected	Not selected
81.165.30.193	Above 65	Male	Antwerpen	Second quintile	High school diploma	Out of labor force										Not applicable														No	No loss	No	No loss	No loss	No	Increase of less than 10%	No change	Not selected	Not selected	Selected	Not selected	Not selected	Not selected	Yes	No	Not selected	Not selected	Not selected	Not selected
109.132.160.116	Between 46 and 55	Male	Antwerpen	First quintile	High school diploma	Out of labor force										Not applicable														No	No loss	No	No loss	No loss	Yes	Increase of more than 10%	Drop of more than 10%	Not selected	Not selected	Not selected	Selected	Selected	Selected	No	No	Not selected	Not selected	Not selected	Not selected
84.198.120.149	Between 56 and 65	Male	Antwerpen	Third quintile	High school diploma	Full-time permanent	Public administration, security, and law	Security staff		150	50	400	0	0	0	Not at all	Somewhat	Somewhat	No change	No									I work same hours	No	No loss	No	No loss	No loss	No	Drop of less than 10%	Increase of less than 10%	Not selected	Selected	Not selected	Not selected	Not selected	Not selected	Yes	No	Not selected	Not selected	Selected	Selected
94.227.228.251	Between 46 and 55	Female	Antwerpen	First quintile	No high school	Out of labor force										Not applicable														No	No loss	No	No loss	No loss	No	Increase of more than 10%	No change	Not selected	Not selected	Not selected	Not selected	Selected	Not selected	Yes	Yes	Not selected	Not selected	Not selected	Not selected
213.251.118.229	Between 36 and 45	Female	Antwerpen	First quintile	High school diploma	Out of labor force										Not applicable														No	No loss	No	No loss	No loss	No	Increase of more than 10%	Drop of more than 10%	Not selected	Not selected	Not selected	Not selected	Not selected	Not selected	No	Yes	Not selected	Not selected	Selected	Not selected
80.201.25.51	Between 36 and 45	Female	Antwerpen	Second quintile	No high school	Part-time permanent	Health care and welfare	Other	huishoudhulp	0	0	0	4	10	2	Not at all	To a great extent	Completely	No change	No									I work same hours	Yes	More than 20%	Yes	Between 5% and 10%	Between 5% and 10%	No	No change	No change	Not selected	Not selected	Not selected	Not selected	Not selected	Not selected	No	No	Not selected	Not selected	Not selected	Not selected
81.83.145.101	Between 56 and 65	Female	Antwerpen	First quintile	High school diploma	Out of labor force										Not applicable														Yes	More than 20%	Yes	Between 5% and 10%	Between 5% and 10%	No	Increase of more than 10%	Drop of less than 10%	Not selected	Not selected	Not selected	Not selected	Not selected	Selected	No	No	Not selected	Not selected	Not selected	Not selected
84.198.69.53	Between 56 and 65	Female	Antwerpen	First quintile	Associate degree	Out of labor force										Not applicable														No	No loss	No	No loss	No loss	No	Increase of more than 10%	No change	Not selected	Selected	Not selected	Not selected	Not selected	Not selected	Yes	No	Not selected	Not selected	Not selected	Not selected
109.133.173.13	Above 65	Male	Antwerpen	Second quintile	High school diploma	Out of labor force										Not applicable														No	No loss	No	No loss	No loss	No	No change	No change	Not selected	Not selected	Not selected	Not selected	Not selected	Not selected	Yes	No	Not selected	Not selected	Not selected	Not selected
81.82.57.146	Between 46 and 55	Male	Antwerpen	Second quintile	High school diploma	Out of labor force										Not applicable														No	No loss	No	No loss	No loss	No	Drop of more than 10%	Drop of more than 10%	Selected	Not selected	Not selected	Selected	Not selected	Not selected	Yes	Yes	Selected	Not selected	Selected	Selected
94.104.80.145	Between 56 and 65	Male	Antwerpen	Second quintile	High school diploma	Out of labor force										Not applicable														No	No loss	No	No loss	No loss	Yes	No change	No change	Not selected	Not selected	Not selected	Not selected	Not selected	Not selected	No	No	Not selected	Not selected	Not selected	Not selected
185.61.72.114	Between 56 and 65	Male	Antwerpen	Fifth quintile	Bachelor's	Full-time permanent	Public administration, security, and law	Government officials		3	25	20	1	20	6	Somewhat well	To a great extent	To a great extent	No change	No									I work same hours	Yes	Less than 5%	No	No loss	No loss	No	Drop of less than 10%	Increase of less than 10%	Not selected	Selected	Not selected	Not selected	Not selected	Not selected	Yes	No	Not selected	Not selected	Not selected	Not selected
84.196.97.33	Between 18 and 25	Female	Antwerpen	First quintile	Bachelor's	Out of labor force										Not applicable														Yes	More than 20%	Yes	More than 20%	More than 20%	No	Drop of less than 10%	No change	Not selected	Not selected	Not selected	Not selected	Not selected	Not selected	No	No	Not selected	Not selected	Not selected	Not selected
84.197.240.24	Between 18 and 25	Female	Antwerpen	First quintile	Some college	Unemployed										Not applicable														No	No loss	No	No loss	No loss	No	No change	Drop of more than 10%	Not selected	Not selected	Not selected	Not selected	Not selected	Not selected	No	No	Selected	Not selected	Selected	Not selected
84.196.91.38	Between 56 and 65	Male	Antwerpen	First quintile	Master's	Out of labor force										Not applicable														No	No loss	No	No loss	No loss	Yes	Drop of less than 10%	No change	Not selected	Not selected	Not selected	Not selected	Not selected	Selected	Yes	Yes	Not selected	Not selected	Not selected	Not selected
81.83.163.253	Between 36 and 45	Female	Antwerpen	Fourth quintile	Master's	Full-time self-employed	Technical	Engineers (No Electrical Engineering)		0	0	0	0	4	0	Essentially unaffected	To a great extent	To a great extent	Somewhat lower	No									I work more hours	No	No loss	No	No loss	No loss	Yes	No change	No change	Not selected	Not selected	Not selected	Not selected	Not selected	Not selected	No	No	Not selected	Not selected	Not selected	Not selected
91.178.45.114	Between 26 and 35	Female	Antwerpen	Third quintile	Doctorate/Professional	Full-time temporary	Commerce	Sales staff Retail		0	30	0	0	34	0	Somewhat well	Somewhat	Somewhat	Somewhat higher	Yes, temporarily	No									Yes	Between 5% and 10%	Yes	Between 5% and 10%	Between 5% and 10%	Yes	Drop of less than 10%	Drop of less than 10%	Not selected	Not selected	Not selected	Not selected	Selected	Not selected	Yes	Yes	Selected	Not selected	Not selected	Not selected
212.221.43.6	Between 26 and 35	Female	Antwerpen	Fifth quintile	Master's	Full-time permanent	Economics and administrations	Specialists Personnel and Career Development		0	15	0	0	10	0	Somewhat well	To a great extent	To a great extent	Somewhat lower	No									I work same hours	No	No loss	No	No loss	No loss	Yes	Increase of less than 10%	No change	Not selected	Not selected	Selected	Not selected	Not selected	Not selected	Yes	No	Not selected	Not selected	Not selected	Not selected
217.136.51.164	Above 65	Male	Antwerpen	Second quintile	Bachelor's	Out of labor force										Not applicable														Yes	Less than 5%	Yes	Less than 5%	Less than 5%	No	Increase of less than 10%	Drop of more than 10%	Not selected	Selected	Not selected	Not selected	Not selected	Not selected	Yes	No	Not selected	Not selected	Not selected	Not selected
81.165.59.83	Above 65	Male	Antwerpen	First quintile	No high school	Out of labor force										Not applicable														No	No loss	No	No loss	No loss	No	No change	No change	Not selected	Not selected	Not selected	Not selected	Not selected	Not selected	Yes	No	Not selected	Not selected	Not selected	Not selected
94.226.119.230	Between 26 and 35	Male	Antwerpen	First quintile	No high school	Full-time permanent	Transportation and logistics	Loaders, Unloaders And Pocket Fillers		0	0	0	0	0	0	Not at all	To a great extent	To a great extent	Somewhat lower	No									I work less hours	Yes	More than 20%	Yes	More than 20%	More than 20%	No	Drop of more than 10%	Drop of more than 10%	Not selected	Not selected	Not selected	Not selected	Not selected	Not selected	No	No	Not selected	Not selected	Not selected	Not selected
81.165.38.126	Between 56 and 65	Female	Antwerpen	Second quintile	High school diploma	Out of labor force										Not applicable														No	No loss	No	No loss	No loss	No	Drop of more than 10%	Increase of less than 10%	Not selected	Not selected	Not selected	Not selected	Not selected	Selected	No	No	Not selected	Not selected	Selected	Not selected
62.235.177.244	Between 56 and 65	Male	Antwerpen	First quintile	No high school	Out of labor force										Not applicable														No	No loss	No	No loss	No loss	No	Drop of more than 10%	Drop of more than 10%	Not selected	Not selected	Not selected	Not selected	Not selected	Not selected	No	No	Not selected	Not selected	Not selected	Not selected
81.83.92.80	Between 56 and 65	Female	Antwerpen	First quintile	No high school	Out of labor force										Not applicable														Yes	Between 10% and 20%	No	No loss	No loss	Yes	Increase of less than 10%	Drop of more than 10%	Selected	Not selected	Not selected	Not selected	Not selected	Not selected	No	No	Selected	Not selected	Selected	Not selected
94.109.29.86	Above 65	Male	Antwerpen	Second quintile	Some college	Out of labor force										Not applicable														No	No loss	No	No loss	No loss	No	Drop of less than 10%	No change	Selected	Selected	Not selected	Not selected	Not selected	Not selected	Yes	No	Not selected	Not selected	Not selected	Selected
5.23.224.217	Between 26 and 35	Male	Antwerpen	Third quintile	No high school	Full-time permanent	Commerce	Retailers And Team Leaders Retail		3	2	2	3	2	2	Essentially unaffected	Somewhat	Very little	No change	No									I work same hours	No	No loss	No	No loss	No loss	Yes	No change	Increase of less than 10%	Not selected	Not selected	Not selected	Not selected	Not selected	Not selected	No	No	Not selected	Not selected	Selected	Not selected
94.226.52.235	Between 36 and 45	Male	Antwerpen	First quintile	Associate degree	Full-time permanent	Services	Other	administratief medewerker	0	0	0	0	15	0	Somewhat well	Somewhat	Somewhat	No change	No									I work same hours	Yes	Between 5% and 10%	Yes	Between 5% and 10%	Between 5% and 10%	No	Drop of less than 10%	No change	Not selected	Selected	Not selected	Not selected	Not selected	Not selected	No	Yes	Not selected	Not selected	Not selected	Not selected
94.109.156.30	Between 26 and 35	Female	Antwerpen	Third quintile	Bachelor's	Full-time temporary	Education	Primary school teachers		100	30	7	22	4	0	Somewhat well	Very little	Not at all	Much higher	No									I work more hours	Yes	Less than 5%	No	No loss	No loss	No	Increase of more than 10%	No change	Not selected	Not selected	Not selected	Not selected	Selected	Not selected	No	Yes	Not selected	Not selected	Selected	Selected
94.226.205.162	Between 36 and 45	Female	Antwerpen	Second quintile	Bachelor's	Full-time permanent	Economics and administrations	Bookkeepers		0	0	0	2	10	0	Somewhat well	Somewhat	To a great extent	Somewhat lower	No									I work less hours	Yes	Less than 5%	No	No loss	No loss	No	No change	Drop of less than 10%	Not selected	Not selected	Not selected	Not selected	Not selected	Not selected	Yes	No	Not selected	Not selected	Not selected	Not selected
81.165.36.65	Between 26 and 35	Female	Antwerpen	Prefer not to answer	Master's	Part-time permanent	Education	Teachers secondary education		100	50	5	50	10	5	Somewhat well	Somewhat	To a great extent	No change	No									I work same hours	No	No loss	No	No loss	No loss	Yes	Increase of less than 10%	No change	Not selected	Not selected	Not selected	Not selected	Not selected	Not selected	No	No	Not selected	Not selected	Selected	Selected
84.197.108.235	Above 65	Male	Antwerpen	Second quintile	Associate degree	Out of labor force										Not applicable														No	No loss	No	No loss	No loss	No	No change	Drop of less than 10%	Selected	Selected	Not selected	Not selected	Not selected	Not selected	Yes	No	Not selected	Not selected	Not selected	Selected
141.134.66.93	Above 65	Male	Antwerpen	Third quintile	Associate degree	Out of labor force										Not applicable														No	No loss	No	No loss	No loss	Yes	No change	Increase of more than 10%	Not selected	Selected	Not selected	Not selected	Not selected	Not selected	No	No	Not selected	Not selected	Not selected	Not selected
81.242.167.213	Above 65	Female	Antwerpen	Prefer not to answer	High school diploma	Part-time self-employed	Commerce	Checkout staff		3	1	4	1	0	0	Not at all	Very little	Somewhat	Somewhat lower	Yes, temporarily	No									Yes	Between 5% and 10%	Yes	Between 5% and 10%	Between 5% and 10%	No	Drop of more than 10%	Drop of more than 10%	Not selected	Not selected	Not selected	Selected	Selected	Not selected	No	No	Not selected	Not selected	Not selected	Not selected
78.21.150.72	Between 36 and 45	Male	Antwerpen	Third quintile	Bachelor's	Full-time permanent	Transportation and logistics	Operators Mobile Machines		1	1	1	1	1	1	Not well	Very little	Somewhat	Somewhat lower	Yes, temporarily	Yes	Full-time permanent	Transportation and logistics	Loaders, Unloaders And Pocket Fillers		Somewhat	Somewhat	No change	I work same hours	No	No loss	No	No loss	No loss	No	No change	Drop of less than 10%	Not selected	Selected	Not selected	Not selected	Not selected	Not selected	No	No	Not selected	Not selected	Selected	Not selected
94.226.241.11	Between 46 and 55	Female	Antwerpen	Third quintile	Associate degree	Full-time self-employed	Services	Hairdressers And Beauty Specialists		0	0	0	1	5	1	Not at all	Not at all	Not at all	Much lower	Yes, temporarily	No									Yes	Less than 5%	Yes	More than 20%	More than 20%	No	Drop of more than 10%	Increase of more than 10%	Selected	Selected	Not selected	Not selected	Selected	Not selected	Yes	Yes	Not selected	Not selected	Not selected	Not selected
84.193.187.242	Between 18 and 25	Male	Antwerpen	Third quintile	Master's	Out of labor force										Not applicable														No	No loss	No	No loss	No loss	No	No change	No change	Not selected	Not selected	Not selected	Not selected	Not selected	Not selected	No	No	Not selected	Not selected	Selected	Selected
213.119.5.150	Above 65	Male	Antwerpen	Fourth quintile	Master's	Out of labor force										Not applicable														No	No loss	No	No loss	No loss	No	No change	No change	Not selected	Selected	Not selected	Not selected	Not selected	Not selected	Yes	Yes	Not selected	Not selected	Not selected	Not selected
81.11.180.248	Between 56 and 65	Male	Antwerpen	First quintile	High school diploma	Out of labor force										Not applicable														No	No loss	No	No loss	No loss	No	No change	No change	Not selected	Not selected	Not selected	Not selected	Not selected	Not selected	No	Yes	Not selected	Not selected	Not selected	Not selected
94.227.67.158	Between 56 and 65	Male	Antwerpen	Second quintile	High school diploma	Out of labor force										Not applicable														No	No loss	No	No loss	No loss	Yes	Drop of more than 10%	Drop of less than 10%	Not selected	Not selected	Not selected	Not selected	Not selected	Not selected	No	No	Not selected	Not selected	Not selected	Not selected
81.246.245.177	Above 65	Female	Antwerpen	Second quintile	High school diploma	Out of labor force										Not applicable														Yes	More than 20%	No	No loss	No loss	No	Drop of less than 10%	Drop of more than 10%	Not selected	Not selected	Not selected	Not selected	Selected	Selected	No	No	Not selected	Not selected	Not selected	Not selected
83.134.165.245	Between 46 and 55	Female	Antwerpen	Third quintile	Associate degree	Full-time permanent	Public administration, security, and law	Government officials		0	0	0	0	5	1	Not at all	Not at all	Not at all	No change	No									I work same hours	Yes	Less than 5%	No	No loss	No loss	Yes	Drop of less than 10%	Drop of less than 10%	Not selected	Selected	Selected	Not selected	Not selected	Not selected	No	Yes	Not selected	Not selected	Selected	Selected
143.129.120.51	Between 36 and 45	Male	Antwerpen	Third quintile	High school diploma	Full-time permanent	Services	Other	bediende	0	0	0	0	0	0	Somewhat well	Somewhat	Somewhat	No change	No									I work same hours	No	No loss	No	No loss	No loss	Yes	No change	No change	Not selected	Not selected	Not selected	Not selected	Not selected	Not selected	No	No	Not selected	Not selected	Not selected	Not selected
193.190.189.14	Between 36 and 45	Male	Antwerpen	Fourth quintile	Doctorate/Professional	Full-time permanent	Technical	Engineers (No Electrical Engineering)		0	30	2	0	10	0	Somewhat well	To a great extent	To a great extent	Somewhat lower	No									I work more hours	No	No loss	No	No loss	No loss	Yes	No change	No change	Not selected	Not selected	Not selected	Not selected	Not selected	Not selected	Yes	No	Selected	Not selected	Selected	Not selected
81.246.242.160	Above 65	Male	Antwerpen	Second quintile	Some college	Out of labor force										Not applicable														Yes	Between 5% and 10%	No	No loss	No loss	No	Increase of more than 10%	No change	Not selected	Not selected	Not selected	Selected	Not selected	Not selected	No	No	Not selected	Not selected	Not selected	Not selected
81.242.248.45	Between 46 and 55	Female	Antwerpen	Third quintile	High school diploma	Full-time permanent	Transportation and logistics	Truck drivers		0	100	0	0	30	1	Not at all	Completely	To a great extent	Much higher	No									I work more hours	No	No loss	No	No loss	No loss	No	Drop of more than 10%	No change	Not selected	Not selected	Not selected	Not selected	Not selected	Not selected	No	No	Not selected	Not selected	Not selected	Not selected
141.134.109.132	Between 36 and 45	Female	Antwerpen	First quintile	Bachelor's	Part-time temporary	Education	Leaders Childcare and Teaching Assistants		0	0	0	25	5	4	Somewhat well	Not at all	To a great extent	Somewhat lower	Yes, temporarily	No									Yes	More than 20%	Yes	More than 20%	More than 20%	No	Increase of more than 10%	No change	Not selected	Not selected	Selected	Not selected	Selected	Not selected	No	No	Not selected	Not selected	Not selected	Not selected
84.197.101.185	Between 26 and 35	Male	Antwerpen	Fourth quintile	Master's	Full-time permanent	Management	Business and Administrative Service Managers		0	0	1	1	14	2	Somewhat well	To a great extent	Somewhat	Somewhat higher	Yes, temporarily	No									Yes	Between 10% and 20%	Yes	Between 5% and 10%	Between 10% and 20%	Yes	Drop of less than 10%	No change	Not selected	Not selected	Not selected	Not selected	Not selected	Not selected	No	Yes	Selected	Not selected	Selected	Not selected
213.119.159.165	Between 46 and 55	Female	Antwerpen	Fourth quintile	High school diploma	Full-time permanent	Health care and welfare	Other	Call taker 112	0	5	0	0	0	0	Not at all	To a great extent	To a great extent	Somewhat higher	No									I work more hours	No	No loss	No	No loss	No loss	No	Increase of more than 10%	No change	Not selected	Not selected	Not selected	Not selected	Not selected	Not selected	No	Yes	Not selected	Not selected	Selected	Not selected
94.227.48.178	Between 36 and 45	Female	Antwerpen	Fourth quintile	Bachelor's	Full-time permanent	Health care and welfare	Nurses (Mbo)		5	30	10	3	25	10	Essentially unaffected	Not at all	Somewhat	Much higher	No									I work same hours	No	No loss	No	No loss	No loss	Yes	Increase of less than 10%	No change	Not selected	Not selected	Not selected	Not selected	Not selected	Not selected	Yes	No	Not selected	Not selected	Not selected	Not selected
84.196.8.32	Between 46 and 55	Male	Antwerpen	Third quintile	Associate degree	Full-time permanent	Technical	Production machine operators		2	20	4	2	20	4	Not at all	Completely	Completely	No change	No									I work less hours	Yes	Between 10% and 20%	Yes	Between 10% and 20%	Between 10% and 20%	Yes	Increase of more than 10%	No change	Not selected	Not selected	Not selected	Not selected	Not selected	Not selected	Yes	Yes	Not selected	Not selected	Not selected	Not selected
84.198.84.35	Between 36 and 45	Female	Antwerpen	Fourth quintile	High school diploma	Part-time permanent	Economics and administrations	Administrative Staff		0	5	0	1	12	2	Not at all	Somewhat	Somewhat	No change	No									I work less hours	No	No loss	No	No loss	No loss	Yes	No change	No change	Not selected	Not selected	Not selected	Not selected	Not selected	Not selected	No	No	Not selected	Not selected	Not selected	Not selected
94.227.106.116	Above 65	Female	Antwerpen	First quintile	Bachelor's	Out of labor force										Not applicable														No	No loss	No	No loss	No loss	No	Increase of more than 10%	No change	Not selected	Not selected	Not selected	Not selected	Not selected	Not selected	No	No	Not selected	Not selected	Selected	Not selected
94.104.77.128	Between 46 and 55	Female	Antwerpen	First quintile	Associate degree	Out of labor force										Not applicable														Yes	Less than 5%	Yes	Less than 5%	Less than 5%	No	Drop of less than 10%	Increase of more than 10%	Not selected	Not selected	Selected	Not selected	Not selected	Selected	No	Yes	Not selected	Not selected	Selected	Selected
94.109.191.213	Between 18 and 25	Female	Antwerpen	Second quintile	Bachelor's	Out of labor force										Not applicable														Yes	Between 5% and 10%	Yes	Between 5% and 10%	Between 5% and 10%	No	Drop of less than 10%	No change	Selected	Not selected	Not selected	Not selected	Not selected	Not selected	Yes	No	Not selected	Not selected	Not selected	Not selected
84.197.4.151	Between 26 and 35	Female	Antwerpen	Third quintile	Bachelor's	Full-time permanent	Health care and welfare	Other	Secretaresse	0	0	0	0	11	1	Essentially unaffected	Very little	To a great extent	Much lower	No									I work less hours	Yes	Less than 5%	No	No loss	No loss	Yes	Drop of less than 10%	No change	Not selected	Not selected	Not selected	Not selected	Selected	Not selected	No	No	Not selected	Not selected	Selected	Not selected
81.83.125.75	Between 36 and 45	Male	Antwerpen	Third quintile	Associate degree	Full-time permanent	Services	Other	logistiek medewerker	0	4	0	0	1	0	Essentially unaffected	To a great extent	Somewhat	Somewhat higher	Yes, permanently	No									Yes	Between 10% and 20%	Yes	Less than 5%	Between 5% and 10%	Yes	No change	Drop of less than 10%	Not selected	Not selected	Not selected	Not selected	Not selected	Not selected	No	No	Not selected	Not selected	Selected	Not selected
80.201.153.127	Between 46 and 55	Male	Antwerpen	Fifth quintile	Master's	Full-time permanent	ICT	Other	Solution Architect	0	10	0	0	5	5	Somewhat well	Very little	Very little	No change	No									I work more hours	Yes	Less than 5%	No	No loss	No loss	Yes	Increase of less than 10%	Increase of less than 10%	Not selected	Not selected	Not selected	Not selected	Not selected	Selected	No	No	Selected	Selected	Selected	Selected
81.83.144.204	Between 26 and 35	Female	Antwerpen	First quintile	High school diploma	Out of labor force										Not applicable														No	No loss	No	No loss	No loss	No	Increase of less than 10%	Drop of less than 10%	Not selected	Not selected	Not selected	Not selected	Not selected	Selected	No	Yes	Not selected	Not selected	Not selected	Not selected
84.197.180.187	Between 18 and 25	Female	Antwerpen	First quintile	High school diploma	Out of labor force										Not applicable														Yes	Between 10% and 20%	Yes	Less than 5%	Less than 5%	Yes	No change	No change	Not selected	Not selected	Not selected	Not selected	Not selected	Not selected	No	Yes	Not selected	Not selected	Selected	Not selected
81.82.8.142	Above 65	Female	Antwerpen	First quintile	High school diploma	Out of labor force										Not applicable														No	No loss	No	No loss	No loss	No	Increase of more than 10%	No change	Not selected	Not selected	Not selected	Not selected	Not selected	Not selected	No	No	Not selected	Not selected	Not selected	Not selected
84.197.54.81	Between 18 and 25	Female	Antwerpen	Third quintile	Associate degree	Out of labor force										Not applicable														Yes	Between 10% and 20%	No	No loss	No loss	Yes	No change	Drop of less than 10%	Not selected	Not selected	Not selected	Not selected	Selected	Not selected	Yes	No	Not selected	Not selected	Not selected	Not selected
81.165.49.106	Between 56 and 65	Male	Antwerpen	Second quintile	High school diploma	Full-time permanent	Public administration, security, and law	Other	chauffeur	0	2	1	0	10	0	Essentially unaffected	To a great extent	To a great extent	No change	No									I work same hours	No	No loss	No	No loss	No loss	No	No change	Increase of less than 10%	Not selected	Not selected	Not selected	Not selected	Not selected	Not selected	Yes	No	Not selected	Not selected	Not selected	Not selected
217.136.55.138	Above 65	Male	Antwerpen	Third quintile	Master's	Out of labor force										Not applicable														No	No loss	No	No loss	No loss	No	Increase of less than 10%	No change	Not selected	Not selected	Selected	Not selected	Not selected	Not selected	Yes	No	Not selected	Not selected	Selected	Not selected
213.119.239.127	Between 46 and 55	Female	Antwerpen	Second quintile	High school diploma	Part-time permanent	Health care and welfare	Other	Poetsvrouw	0	0	0	2	20	2	Not at all	Very little	Very little	No change	No									I work less hours	No	No loss	No	No loss	No loss	Yes	No change	No change	Not selected	Not selected	Not selected	Not selected	Selected	Not selected	No	Yes	Not selected	Not selected	Selected	Not selected
212.224.237.119	Between 56 and 65	Male	Antwerpen	Second quintile	Associate degree	Out of labor force										Not applicable														No	No loss	No	No loss	No loss	No	Increase of less than 10%	Drop of less than 10%	Not selected	Not selected	Not selected	Not selected	Not selected	Not selected	No	Yes	Not selected	Not selected	Not selected	Not selected
84.196.34.169	Between 56 and 65	Male	Antwerpen	First quintile	Associate degree	Out of labor force										Not applicable														No	No loss	Yes	Between 5% and 10%	Between 5% and 10%	No	Increase of more than 10%	No change	Not selected	Not selected	Not selected	Not selected	Not selected	Not selected	No	No	Selected	Not selected	Not selected	Not selected
84.196.165.101	Above 65	Male	Antwerpen	Third quintile	Bachelor's	Full-time self-employed	Transportation and logistics	Other	Logistiekplanner en coordinator	0	10	0	0	10	0	Essentially unaffected	Somewhat	Somewhat	No change	No									I work same hours	No	No loss	No	No loss	No loss	No	Increase of less than 10%	Drop of more than 10%	Not selected	Selected	Not selected	Not selected	Not selected	Not selected	No	No	Not selected	Not selected	Selected	Not selected
87.64.21.46	Between 56 and 65	Female	Antwerpen	Fifth quintile	Bachelor's	Full-time permanent	Health care and welfare	Nurses (Mbo)		0	0	0	15	15	2	Not at all	Very little	To a great extent	No change	No									I work same hours	No	No loss	No	No loss	No loss	No	No change	Increase of more than 10%	Not selected	Not selected	Not selected	Not selected	Not selected	Not selected	Yes	No	Not selected	Not selected	Not selected	Selected
81.82.115.210	Between 56 and 65	Male	Antwerpen	Fifth quintile	High school diploma	Full-time permanent	Commerce	Advisors Marketing, Public Relations and Sales		0	3	0	0	0	1	Somewhat well	Completely	Completely	No change	No									I work same hours	No	No loss	No	No loss	No loss	No	Drop of more than 10%	Drop of more than 10%	Not selected	Not selected	Not selected	Not selected	Not selected	Not selected	No	Yes	Not selected	Not selected	Not selected	Not selected
94.226.113.100	Between 26 and 35	Female	Antwerpen	First quintile	Master's	Out of labor force										Not applicable														No	No loss	No	No loss	No loss	Yes	No change	Drop of less than 10%	Not selected	Not selected	Not selected	Not selected	Selected	Not selected	No	No	Not selected	Not selected	Selected	Not selected
141.134.94.81	Above 65	Female	Antwerpen	Third quintile	No high school	Out of labor force										Not applicable														No	No loss	No	No loss	No loss	No	No change	No change	Not selected	Not selected	Not selected	Not selected	Not selected	Not selected	No	No	Not selected	Not selected	Not selected	Not selected
80.201.159.212	Between 56 and 65	Female	Antwerpen	Prefer not to answer	High school diploma	Out of labor force										Not applicable														No	No loss	No	No loss	No loss	No	Increase of more than 10%	Increase of more than 10%	Not selected	Not selected	Not selected	Selected	Selected	Not selected	No	Yes	Selected	Not selected	Selected	Selected
91.183.186.227	Between 36 and 45	Male	Antwerpen	Fourth quintile	Master's	Full-time permanent	Public administration, security, and law	Government officials		0	0	0	2	10	2	Somewhat well	To a great extent	To a great extent	No change	No									I work more hours	No	No loss	No	No loss	No loss	No	Drop of less than 10%	Drop of less than 10%	Not selected	Not selected	Not selected	Not selected	Not selected	Not selected	No	No	Not selected	Not selected	Not selected	Not selected
91.179.67.89	Between 56 and 65	Female	Antwerpen	Prefer not to answer	High school diploma	Out of labor force										Not applicable														Yes	More than 20%	Yes	Between 5% and 10%	Between 5% and 10%	No	Increase of less than 10%	Drop of less than 10%	Not selected	Not selected	Selected	Not selected	Not selected	Not selected	No	No	Not selected	Not selected	Not selected	Not selected
84.198.26.228	Between 46 and 55	Male	Antwerpen	Third quintile	Master's	Full-time permanent	Economics and administrations	Accountants		2	2	2	1	2	1	Somewhat well	Completely	Very little	No change	No									I work same hours	No	No loss	Yes	Between 10% and 20%	Between 5% and 10%	Yes	Drop of less than 10%	Drop of more than 10%	Not selected	Not selected	Not selected	Not selected	Not selected	Not selected	Yes	Yes	Not selected	Not selected	Not selected	Selected
94.227.130.58	Between 36 and 45	Female	Antwerpen	Third quintile	Associate degree	Part-time temporary	Transportation and logistics	Other	Busbegeleider	0	0	0	0	0	0	Not well	Somewhat	Somewhat	No change	No									I work same hours	No	No loss	Yes	Between 5% and 10%	Between 5% and 10%	Yes	No change	No change	Not selected	Not selected	Not selected	Not selected	Not selected	Not selected	No	Yes	Not selected	Not selected	Not selected	Not selected
81.246.180.108	Above 65	Male	Antwerpen	Second quintile	Some college	Out of labor force										Not applicable														No	No loss	No	No loss	No loss	No	Increase of less than 10%	Drop of less than 10%	Not selected	Not selected	Not selected	Not selected	Not selected	Not selected	Yes	No	Not selected	Not selected	Not selected	Not selected
91.180.171.181	Between 18 and 25	Female	Antwerpen	Prefer not to answer	Some college	Out of labor force										Not applicable														No	No loss	No	No loss	No loss	No	Increase of less than 10%	No change	Not selected	Not selected	Not selected	Not selected	Selected	Not selected	No	No	Not selected	Not selected	Not selected	Selected
213.251.124.76	Between 26 and 35	Female	Antwerpen	Third quintile	Bachelor's	Full-time permanent	Agriculture	Other	medewerker kippenbroeierij	0	0	0	2	2	0	Somewhat well	Not at all	Very little	No change	No									I work same hours	No	No loss	No	No loss	No loss	Yes	Drop of more than 10%	Increase of less than 10%	Not selected	Not selected	Not selected	Selected	Not selected	Not selected	Yes	No	Not selected	Not selected	Not selected	Selected
5.23.161.92	Above 65	Male	Antwerpen	Third quintile	Associate degree	Out of labor force										Not applicable														No	No loss	No	No loss	No loss	No	Drop of more than 10%	No change	Not selected	Not selected	Not selected	Not selected	Not selected	Not selected	No	No	Not selected	Not selected	Not selected	Not selected
84.196.175.56	Between 18 and 25	Female	Antwerpen	Second quintile	Some college	Out of labor force										Not applicable														Yes	More than 20%	Yes	More than 20%	More than 20%	No	Drop of more than 10%	Drop of more than 10%	Not selected	Not selected	Not selected	Selected	Selected	Not selected	No	No	Not selected	Not selected	Not selected	Not selected
213.119.239.207	Between 18 and 25	Female	Antwerpen	Third quintile	Bachelor's	Full-time permanent	Economics and administrations	Business and Organisational Consultants		1	6	3	1	9	1	Somewhat well	Not at all	Very little	Somewhat lower	Yes, temporarily	No									Yes	More than 20%	Yes	Less than 5%	Between 5% and 10%	No	Drop of less than 10%	Drop of more than 10%	Not selected	Not selected	Not selected	Not selected	Selected	Not selected	No	No	Selected	Not selected	Selected	Not selected
84.196.231.65	Between 18 and 25	Female	Antwerpen	First quintile	Some college	Unemployed										Not applicable														Yes	More than 20%	Yes	More than 20%	More than 20%	No	Drop of more than 10%	Drop of more than 10%	Not selected	Not selected	Not selected	Selected	Not selected	Not selected	No	No	Not selected	Not selected	Not selected	Not selected
109.132.224.231	Between 18 and 25	Female	Antwerpen	Prefer not to answer	Some college	Out of labor force										Not applicable														No	No loss	Yes	Less than 5%	Between 5% and 10%	No	Drop of less than 10%	No change	Not selected	Not selected	Not selected	Not selected	Not selected	Not selected	No	No	Not selected	Not selected	Selected	Not selected
94.226.113.126	Above 65	Male	Antwerpen	Third quintile	Master's	Out of labor force										Not applicable														No	No loss	No	No loss	No loss	No	Increase of less than 10%	Increase of less than 10%	Not selected	Not selected	Not selected	Not selected	Not selected	Selected	Yes	No	Not selected	Not selected	Not selected	Selected
84.198.87.32	Between 36 and 45	Male	Antwerpen	Prefer not to answer	Master's	Full-time permanent	Management	Other	Research	0	1	0	0	1	0	Somewhat well	To a great extent	To a great extent	No change	No									I work same hours	No	No loss	No	No loss	No loss	No	No change	No change	Not selected	Not selected	Not selected	Not selected	Not selected	Not selected	Yes	No	Not selected	Not selected	Not selected	Not selected
212.233.2.240	Between 36 and 45	Female	Antwerpen	Prefer not to answer	No high school	Unemployed										Not applicable														No	No loss	Yes	Less than 5%	Less than 5%	No	Increase of more than 10%	Increase of more than 10%	Not selected	Not selected	Not selected	Not selected	Not selected	Not selected	No	Yes	Not selected	Not selected	Selected	Not selected
212.88.229.26	Between 46 and 55	Male	Antwerpen	Fourth quintile	Bachelor's	Full-time permanent	Economics and administrations	Administrative Staff		0	0	0	0	8	0	Not well	Completely	Completely	No change	No									I work same hours	No	No loss	No	No loss	No loss	Yes	Increase of less than 10%	No change	Selected	Not selected	Not selected	Not selected	Not selected	Not selected	No	No	Not selected	Not selected	Not selected	Not selected
94.109.123.134	Between 26 and 35	Female	Antwerpen	Fifth quintile	Bachelor's	Full-time permanent	Economics and administrations	Accountants		0	0	0	0	6	0	Somewhat well	Somewhat	Somewhat	No change	No									I work same hours	No	No loss	No	No loss	No loss	Yes	No change	No change	Not selected	Not selected	Not selected	Not selected	Not selected	Not selected	No	No	Not selected	Not selected	Not selected	Not selected
94.111.213.136	Above 65	Male	Antwerpen	Second quintile	Associate degree	Out of labor force										Not applicable														No	No loss	No	No loss	No loss	No	Drop of less than 10%	Drop of less than 10%	Not selected	Selected	Not selected	Not selected	Not selected	Not selected	Yes	No	Not selected	Not selected	Not selected	Not selected
81.165.122.8	Between 46 and 55	Female	Antwerpen	First quintile	High school diploma	Full-time permanent	Services	Other	Bediende	0	0	0	0	1	0	Not well	Completely	To a great extent	No change	No									I work more hours	Yes	More than 20%	Yes	More than 20%	More than 20%	Yes	Increase of more than 10%	No change	Selected	Selected	Not selected	Not selected	Not selected	Not selected	Yes	No	Selected	Not selected	Selected	Selected
87.66.86.220	Between 18 and 25	Male	Antwerpen	Fourth quintile	Some college	Out of labor force										Not applicable														Yes	Between 10% and 20%	No	No loss	No loss	No	Drop of less than 10%	No change	Not selected	Not selected	Not selected	Selected	Selected	Not selected	No	No	Not selected	Not selected	Not selected	Selected
94.227.130.58	Between 36 and 45	Male	Antwerpen	Third quintile	No high school	Full-time permanent	Agriculture	Other	Machineoperator	0	0	0	0	0	0	Not at all	Very little	Very little	No change	No									I work same hours	Yes	Between 10% and 20%	Yes	Between 5% and 10%	Between 5% and 10%	Yes	No change	No change	Selected	Selected	Not selected	Not selected	Not selected	Not selected	No	Yes	Not selected	Not selected	Not selected	Not selected
62.205.75.131	Between 46 and 55	Female	Antwerpen	First quintile	High school diploma	Part-time permanent	Services	Cleaners		0	3	0	0	0	0	Essentially unaffected	Completely	Completely	Somewhat higher	No									I work same hours	Yes	Between 10% and 20%	Yes	Between 5% and 10%	Between 5% and 10%	No	Drop of less than 10%	No change	Not selected	Selected	Not selected	Not selected	Not selected	Not selected	No	No	Not selected	Not selected	Selected	Selected
84.196.142.189	Between 18 and 25	Male	Antwerpen	Second quintile	Bachelor's	Full-time permanent	Education	Higher education teacher and professor		0	0	0	20	5	0	Somewhat well	Very little	To a great extent	No change	No									I work same hours	No	No loss	No	No loss	No loss	Yes	Drop of more than 10%	Increase of less than 10%	Not selected	Not selected	Not selected	Selected	Selected	Not selected	Yes	No	Not selected	Not selected	Selected	Selected
84.196.224.131	Between 26 and 35	Male	Antwerpen	Prefer not to answer	Bachelor's	Full-time permanent	Health care and welfare	Specialised Nurses		0	0	0	3	5	7	Not at all	Not at all	To a great extent	Much higher	No									I work more hours	Yes	Less than 5%	Yes	Between 10% and 20%	Between 10% and 20%	No	Increase of less than 10%	Drop of less than 10%	Not selected	Not selected	Not selected	Not selected	Not selected	Not selected	Yes	No	Not selected	Not selected	Not selected	Not selected
80.200.77.95	Between 26 and 35	Male	Antwerpen	Third quintile	High school diploma	Full-time permanent	Services	Cleaners		1	2	2	1	2	2	Not at all	To a great extent	Somewhat	No change	No									I work same hours	Yes	More than 20%	Yes	Between 10% and 20%	Between 10% and 20%	Yes	Increase of more than 10%	Drop of more than 10%	Not selected	Not selected	Not selected	Not selected	Selected	Not selected	Yes	No	Not selected	Not selected	Selected	Not selected
81.165.76.4	Between 26 and 35	Female	Antwerpen	Second quintile	Master's	Full-time permanent	Management	Sales and Marketing Managers		0	2	0	1	2	0	Essentially unaffected	Somewhat	To a great extent	No change	No									I work same hours	Yes	Between 10% and 20%	No	No loss	No loss	Yes	No change	Increase of less than 10%	Not selected	Not selected	Not selected	Selected	Selected	Not selected	No	No	Not selected	Not selected	Selected	Selected
94.227.99.194	Between 36 and 45	Male	Antwerpen	Fourth quintile	Bachelor's	Full-time permanent	ICT	Other	Identity and access management	10	10	5	0	30	0	Somewhat well	Very little	Somewhat	No change	No									I work same hours	No	No loss	No	No loss	No loss	Yes	No change	No change	Not selected	Not selected	Not selected	Not selected	Not selected	Not selected	Yes	No	Selected	Not selected	Not selected	Not selected
84.196.108.20	Between 56 and 65	Male	Antwerpen	Fifth quintile	Bachelor's	Full-time permanent	ICT	Other	projectmanageg	0	20	5	1	7	1	Somewhat well	Somewhat	To a great extent	No change	No									I work same hours	No	No loss	No	No loss	No loss	Yes	Drop of less than 10%	No change	Not selected	Not selected	Not selected	Not selected	Selected	Not selected	Yes	No	Not selected	Not selected	Selected	Not selected
212.224.234.106	Between 56 and 65	Female	Antwerpen	Fourth quintile	Some college	Out of labor force										Not applicable														No	No loss	No	No loss	No loss	No	Drop of more than 10%	Increase of less than 10%	Not selected	Not selected	Not selected	Not selected	Not selected	Selected	No	No	Not selected	Not selected	Selected	Not selected
84.196.104.119	Above 65	Male	Antwerpen	First quintile	Some college	Out of labor force										Not applicable														Yes	Between 5% and 10%	No	No loss	No loss	No	Drop of more than 10%	Drop of more than 10%	Not selected	Not selected	Not selected	Not selected	Not selected	Not selected	Yes	Yes	Not selected	Not selected	Not selected	Not selected
62.205.108.1	Between 36 and 45	Male	Antwerpen	Second quintile	High school diploma	Full-time permanent	Technical	Production machine operators		1	50	10	1	10	10	Not at all	Somewhat	Somewhat	No change	Yes, temporarily	No									Yes	More than 20%	Yes	More than 20%	More than 20%	No	No change	No change	Not selected	Not selected	Not selected	Not selected	Not selected	Not selected	No	Yes	Not selected	Not selected	Not selected	Not selected
87.65.58.145	Between 46 and 55	Male	Antwerpen	Prefer not to answer	High school diploma	Full-time permanent	Technical	Other	Mechanieker	0	20	0	0	10	0	Essentially unaffected	Somewhat	To a great extent	No change	No									I work less hours	Yes	Between 10% and 20%	Yes	More than 20%	More than 20%	No	Drop of less than 10%	Increase of less than 10%	Not selected	Not selected	Not selected	Not selected	Not selected	Not selected	No	Yes	Selected	Not selected	Selected	Not selected
81.82.199.178	Between 26 and 35	Male	Antwerpen	Prefer not to answer	High school diploma	Full-time permanent	Education	Other	Smartschoolbeheerder secundaire school, administratie, opvoeder	200	300	0	0	5	0	Essentially unaffected	To a great extent	To a great extent	No change	No									I work same hours	No	No loss	No	No loss	No loss	No	No change	Drop of more than 10%	Not selected	Not selected	Not selected	Not selected	Not selected	Not selected	No	No	Not selected	Not selected	Selected	Not selected
82.102.19.42	Between 56 and 65	Male	Antwerpen	Third quintile	High school diploma	Out of labor force										Not applicable														No	No loss	No	No loss	No loss	Yes	No change	No change	Selected	Not selected	Not selected	Not selected	Not selected	Not selected	No	No	Not selected	Not selected	Not selected	Not selected
94.226.175.165	Between 26 and 35	Male	Antwerpen	Fifth quintile	Master's	Full-time permanent	Public administration, security, and law	Government officials		0	4	0	0	1	0	Somewhat well	To a great extent	To a great extent	No change	No									I work same hours	Yes	Between 10% and 20%	Yes	Less than 5%	Between 10% and 20%	Yes	Drop of more than 10%	No change	Not selected	Not selected	Not selected	Not selected	Not selected	Not selected	No	Yes	Not selected	Not selected	Selected	Not selected
81.165.119.224	Between 26 and 35	Female	Antwerpen	Prefer not to answer	Bachelor's	Full-time permanent	Arts and communication	Graphic Designers And Product Designers		0	10	0	1	15	0	Essentially unaffected	Somewhat	Somewhat	Somewhat higher	Yes, permanently	No									Yes	More than 20%	Yes	More than 20%	More than 20%	No	Drop of less than 10%	No change	Not selected	Not selected	Not selected	Not selected	Not selected	Not selected	No	No	Not selected	Not selected	Selected	Not selected
91.179.46.30	Above 65	Female	Antwerpen	Second quintile	Associate degree	Out of labor force										Not applicable														No	No loss	No	No loss	No loss	No	No change	Drop of more than 10%	Not selected	Not selected	Not selected	Not selected	Not selected	Not selected	Yes	No	Not selected	Not selected	Not selected	Not selected
81.83.180.192	Between 46 and 55	Female	Antwerpen	Third quintile	High school diploma	Full-time permanent	Public administration, security, and law	Government officials		0	6	0	0	4	2	Essentially unaffected	Somewhat	Somewhat	Somewhat higher	No									I work same hours	No	No loss	No	No loss	No loss	No	Drop of less than 10%	No change	Not selected	Not selected	Selected	Not selected	Not selected	Not selected	No	No	Not selected	Not selected	Not selected	Not selected
87.67.141.127	Between 36 and 45	Female	Antwerpen	First quintile	Associate degree	Part-time permanent	Services	Cleaners		0	0	0	2	3	2	Essentially unaffected	Very little	Somewhat	Somewhat lower	No									I work same hours	Yes	More than 20%	No	No loss	No loss	Yes	Drop of more than 10%	Drop of more than 10%	Not selected	Not selected	Not selected	Not selected	Not selected	Not selected	No	No	Not selected	Not selected	Not selected	Selected
94.226.129.164	Between 46 and 55	Male	Antwerpen	First quintile	High school diploma	Unemployed										Not applicable														No	No loss	Yes	More than 20%	More than 20%	No	Increase of more than 10%	Increase of more than 10%	Not selected	Not selected	Not selected	Not selected	Not selected	Not selected	No	Yes	Not selected	Not selected	Not selected	Not selected
94.226.9.144	Between 18 and 25	Female	Antwerpen	Third quintile	Associate degree	Out of labor force										Not applicable														Yes	Between 10% and 20%	Yes	Between 5% and 10%	Between 5% and 10%	Yes	Increase of less than 10%	Drop of less than 10%	Not selected	Not selected	Not selected	Not selected	Not selected	Not selected	No	No	Not selected	Not selected	Selected	Not selected
84.197.20.64	Between 26 and 35	Female	Antwerpen	Prefer not to answer	Master's	Unemployed										Not applicable														Yes	Between 10% and 20%	Yes	Less than 5%	Between 10% and 20%	No	Drop of less than 10%	Drop of more than 10%	Not selected	Not selected	Not selected	Not selected	Not selected	Not selected	No	No	Not selected	Not selected	Not selected	Not selected
81.83.227.40	Between 26 and 35	Male	Antwerpen	Fifth quintile	Bachelor's	Full-time self-employed	ICT	Other	Consultant	0	0	0	0	10	0	Essentially unaffected	Somewhat	Somewhat	No change	No									I work more hours	No	No loss	No	No loss	No loss	No	No change	No change	Not selected	Not selected	Not selected	Not selected	Not selected	Not selected	No	No	Not selected	Not selected	Not selected	Not selected
84.197.36.3	Between 56 and 65	Female	Antwerpen	First quintile	Bachelor's	Out of labor force										Not applicable														No	No loss	No	No loss	No loss	Yes	Increase of more than 10%	Drop of more than 10%	Selected	Selected	Selected	Not selected	Selected	Selected	Yes	No	Not selected	Not selected	Selected	Not selected
81.241.17.37	Between 36 and 45	Female	Antwerpen	Fifth quintile	Associate degree	Full-time permanent	Health care and welfare	Other	Adm	0	0	0	0	10	0	Essentially unaffected	Somewhat	Somewhat	No change	No									I work same hours	No	No loss	No	No loss	No loss	Yes	No change	Increase of more than 10%	Not selected	Not selected	Not selected	Not selected	Not selected	Selected	No	No	Not selected	Not selected	Selected	Not selected
84.195.240.202	Above 65	Female	Limburg	Third quintile	High school diploma	Out of labor force										Not applicable														No	No loss	No	No loss	No loss	No	No change	No change	Not selected	Not selected	Not selected	Not selected	Not selected	Selected	Yes	No	Not selected	Not selected	Not selected	Not selected
94.110.68.219	Between 26 and 35	Female	Limburg	Second quintile	Some college	Full-time self-employed	Health care and welfare	Psychologists And Sociologists		1	4	0	1	3	0	Somewhat well	Somewhat	Somewhat	Somewhat lower	Yes, permanently	Yes	Part-time permanent	ICT	Database and Network Specialists		To a great extent	Very little	Much lower	I work more hours	Yes	Between 10% and 20%	Yes	Between 10% and 20%	Less than 5%	Yes	Drop of more than 10%	No change	Not selected	Not selected	Selected	Not selected	Not selected	Not selected	Yes	Yes	Not selected	Not selected	Not selected	Not selected
84.195.210.93	Between 36 and 45	Female	Limburg	Fourth quintile	Bachelor's	Part-time permanent	Health care and welfare	Social Workers		0	0	0	1	10	0	Somewhat well	To a great extent	To a great extent	No change	No									I work less hours	No	No loss	No	No loss	No loss	Yes	Drop of less than 10%	No change	Not selected	Not selected	Not selected	Selected	Not selected	Not selected	No	No	Not selected	Not selected	Not selected	Not selected
84.193.206.188	Between 46 and 55	Female	Limburg	First quintile	High school diploma	Out of labor force										Not applicable														Yes	Between 10% and 20%	Yes	Between 5% and 10%	Between 5% and 10%	Yes	Drop of less than 10%	Increase of more than 10%	Not selected	Not selected	Not selected	Not selected	Selected	Not selected	No	Yes	Not selected	Not selected	Not selected	Not selected
84.192.62.151	Between 56 and 65	Male	Limburg	Third quintile	Master's	Out of labor force										Not applicable														No	No loss	No	No loss	No loss	No	No change	No change	Not selected	Not selected	Not selected	Not selected	Not selected	Not selected	Yes	No	Not selected	Not selected	Not selected	Not selected
84.192.148.29	Above 65	Male	Limburg	Second quintile	High school diploma	Out of labor force										Not applicable														No	No loss	No	No loss	No loss	No	No change	No change	Not selected	Not selected	Not selected	Not selected	Not selected	Not selected	No	No	Not selected	Not selected	Not selected	Not selected
109.128.139.154	Between 56 and 65	Male	Limburg	Second quintile	High school diploma	Full-time permanent	Services	Other	system administrator	0	30	2	0	10	15	Somewhat well	Completely	To a great extent	No change	No									I work less hours	No	No loss	No	No loss	No loss	No	No change	No change	Not selected	Not selected	Not selected	Selected	Not selected	Not selected	No	No	Not selected	Not selected	Not selected	Not selected
81.247.104.191	Between 36 and 45	Female	Limburg	First quintile	Some college	Unemployed										Not applicable														No	No loss	Yes	Between 10% and 20%	Between 10% and 20%	Yes	Drop of less than 10%	Drop of less than 10%	Not selected	Not selected	Not selected	Selected	Not selected	Not selected	Yes	No	Not selected	Not selected	Not selected	Not selected
141.135.138.165	Between 36 and 45	Male	Limburg	Fourth quintile	Bachelor's	Full-time permanent	ICT	Other	Service manager	0	0	0	3	7	0	Somewhat well	Completely	Completely	No change	No									I work more hours	No	No loss	No	No loss	No loss	Yes	No change	No change	Not selected	Not selected	Not selected	Not selected	Not selected	Not selected	Yes	No	Not selected	Not selected	Not selected	Not selected
84.193.100.153	Between 36 and 45	Male	Limburg	Third quintile	High school diploma	Full-time permanent	Management	Other	Politie	0	20	10	0	20	10	Essentially unaffected	Very little	Very little	Somewhat lower	No									I work same hours	Yes	Between 10% and 20%	Yes	Between 5% and 10%	Between 5% and 10%	Yes	Drop of less than 10%	Drop of less than 10%	Not selected	Not selected	Not selected	Not selected	Selected	Not selected	No	No	Not selected	Not selected	Not selected	Not selected
212.239.177.91	Between 56 and 65	Male	Limburg	Fourth quintile	High school diploma	Full-time permanent	Public administration, security, and law	Government officials		0	4	0	0	5	2	Somewhat well	To a great extent	To a great extent	No change	No									I work same hours	No	No loss	No	No loss	No loss	No	Increase of less than 10%	No change	Not selected	Selected	Not selected	Not selected	Not selected	Not selected	Yes	No	Not selected	Not selected	Not selected	Not selected
91.181.125.16	Between 36 and 45	Female	Limburg	Third quintile	Bachelor's	Part-time permanent	Public administration, security, and law	Other	Administratief medewerker	0	0	0	0	4	0	Somewhat well	Somewhat	To a great extent	Somewhat higher	No									I work less hours	No	No loss	No	No loss	No loss	Yes	Drop of less than 10%	Increase of less than 10%	Not selected	Not selected	Not selected	Not selected	Selected	Not selected	No	No	Not selected	Not selected	Selected	Not selected
84.194.192.180	Above 65	Male	Limburg	Second quintile	High school diploma	Out of labor force										Not applicable														No	No loss	No	No loss	No loss	No	No change	No change	Selected	Selected	Not selected	Not selected	Not selected	Not selected	Yes	No	Not selected	Not selected	Not selected	Not selected
87.67.249.61	Between 56 and 65	Male	Limburg	Second quintile	Some college	Out of labor force										Not applicable														No	No loss	No	No loss	No loss	No	Increase of less than 10%	Increase of less than 10%	Not selected	Selected	Not selected	Not selected	Not selected	Selected	Yes	No	Not selected	Not selected	Not selected	Not selected
84.194.39.148	Between 18 and 25	Male	Limburg	Prefer not to answer	High school diploma	Part-time temporary	Economics and administrations	Accountants		2	30	5	0	20	0	Somewhat well	To a great extent	Somewhat	No change	Yes, temporarily	No									No	No loss	No	No loss	No loss	Yes	No change	No change	Not selected	Not selected	Not selected	Not selected	Selected	Not selected	No	No	Not selected	Not selected	Not selected	Not selected
178.145.197.137	Between 26 and 35	Male	Limburg	Fifth quintile	High school diploma	Full-time permanent	Technical	Other	Tekenaar	0	5	0	2	5	0	Somewhat well	Somewhat	Somewhat	No change	No									I work less hours	No	No loss	No	No loss	No loss	Yes	Drop of more than 10%	Increase of more than 10%	Not selected	Not selected	Not selected	Not selected	Selected	Not selected	No	No	Not selected	Not selected	Not selected	Selected
80.236.251.13	Between 46 and 55	Female	Limburg	Second quintile	Some college	Out of labor force										Not applicable														No	No loss	No	No loss	No loss	No	Drop of more than 10%	Increase of more than 10%	Not selected	Not selected	Not selected	Not selected	Not selected	Selected	No	No	Not selected	Not selected	Not selected	Not selected
84.195.215.183	Between 46 and 55	Female	Limburg	First quintile	High school diploma	Part-time permanent	Services	Cleaners		0	0	0	0	10	2	Not at all	Somewhat	Somewhat	No change	No									I work same hours	Yes	Between 10% and 20%	No	No loss	No loss	No	No change	No change	Not selected	Selected	Not selected	Not selected	Not selected	Not selected	No	No	Not selected	Not selected	Not selected	Not selected
91.179.163.99	Between 26 and 35	Male	Limburg	Third quintile	High school diploma	Out of labor force										Not applicable														No	No loss	No	No loss	No loss	Yes	No change	Increase of more than 10%	Not selected	Not selected	Not selected	Not selected	Not selected	Not selected	No	No	Selected	Not selected	Selected	Not selected
84.194.76.229	Between 26 and 35	Female	Limburg	Fourth quintile	High school diploma	Out of labor force										Not applicable														Yes	Between 10% and 20%	No	No loss	No loss	Yes	Drop of less than 10%	No change	Not selected	Not selected	Not selected	Not selected	Selected	Not selected	No	Yes	Not selected	Not selected	Selected	Selected
84.193.28.152	Between 56 and 65	Male	Limburg	First quintile	High school diploma	Full-time permanent	Transportation and logistics	Operators Mobile Machines		0	0	0	0	0	0	Somewhat well	Very little	Very little	Somewhat lower	No									I work less hours	Yes	More than 20%	Yes	Between 5% and 10%	Between 5% and 10%	No	Increase of less than 10%	Drop of less than 10%	Not selected	Not selected	Selected	Not selected	Not selected	Not selected	Yes	No	Not selected	Not selected	Not selected	Selected
84.194.56.89	Above 65	Male	Limburg	Second quintile	High school diploma	Out of labor force										Not applicable														No	No loss	No	No loss	No loss	No	Drop of less than 10%	Drop of more than 10%	Selected	Selected	Not selected	Not selected	Not selected	Selected	Yes	No	Not selected	Not selected	Not selected	Not selected
84.195.209.231	Between 26 and 35	Male	Limburg	Third quintile	Doctorate/Professional	Full-time temporary	Economics and administrations	Financial Specialists And Economists		0	5	2	0	10	0	Somewhat well	To a great extent	Somewhat	No change	No									I work same hours	No	No loss	No	No loss	No loss	Yes	No change	No change	Not selected	Not selected	Not selected	Not selected	Not selected	Not selected	No	No	Not selected	Not selected	Not selected	Not selected
109.128.72.114	Between 46 and 55	Female	Limburg	First quintile	High school diploma	Out of labor force										Not applicable														No	No loss	No	No loss	No loss	No	No change	No change	Not selected	Selected	Not selected	Not selected	Not selected	Not selected	No	Yes	Not selected	Not selected	Selected	Not selected
84.195.209.59	Between 46 and 55	Female	Limburg	Prefer not to answer	Associate degree	Out of labor force										Not applicable														No	No loss	No	No loss	No loss	No	No change	No change	Not selected	Not selected	Not selected	Not selected	Not selected	Not selected	No	Yes	Selected	Selected	Not selected	Selected
84.195.57.216	Between 36 and 45	Female	Limburg	Fourth quintile	Bachelor's	Full-time permanent	Transportation and logistics	Other	Bediende	0	7	0	1	0	0	Somewhat well	Somewhat	Somewhat	No change	No									I work same hours	No	No loss	No	No loss	No loss	No	No change	No change	Not selected	Not selected	Not selected	Not selected	Not selected	Not selected	No	No	Selected	Not selected	Not selected	Not selected
84.192.90.140	Between 46 and 55	Female	Limburg	Prefer not to answer	High school diploma	Full-time permanent	ICT	Other	produktie arbeider	5	4	0	5	3	2	Essentially unaffected	To a great extent	Completely	Much higher	No									I work same hours	No	No loss	No	No loss	No loss	No	Increase of less than 10%	No change	Selected	Not selected	Not selected	Not selected	Not selected	Not selected	No	No	Selected	Not selected	Not selected	Not selected
84.192.247.233	Between 46 and 55	Male	Limburg	Fourth quintile	No high school	Full-time permanent	Management	Sales and Marketing Managers		0	5	0	0	8	0	Somewhat well	To a great extent	Somewhat	No change	No									I work more hours	No	No loss	Yes	Less than 5%	Less than 5%	Yes	No change	No change	Not selected	Not selected	Not selected	Not selected	Not selected	Not selected	No	No	Not selected	Not selected	Not selected	Not selected
84.195.238.153	Between 26 and 35	Male	Limburg	Fifth quintile	Master's	Out of labor force										Not applicable														No	No loss	No	No loss	No loss	No	No change	Drop of more than 10%	Not selected	Not selected	Not selected	Not selected	Not selected	Selected	No	Yes	Selected	Not selected	Not selected	Not selected
84.192.204.91	Between 36 and 45	Male	Limburg	Fourth quintile	High school diploma	Full-time permanent	Technical	Production machine operators		0	0	0	2	8	6	Essentially unaffected	Somewhat	Somewhat	Much lower	Yes, temporarily	No									Yes	Between 10% and 20%	Yes	More than 20%	More than 20%	No	Drop of more than 10%	Drop of less than 10%	Not selected	Not selected	Not selected	Not selected	Not selected	Not selected	No	Yes	Not selected	Not selected	Selected	Not selected
84.193.159.98	Between 46 and 55	Female	Limburg	First quintile	Associate degree	Out of labor force										Not applicable														No	No loss	No	No loss	No loss	No	No change	No change	Not selected	Not selected	Not selected	Not selected	Selected	Selected	No	No	Not selected	Not selected	Not selected	Not selected
84.194.157.239	Between 26 and 35	Male	Limburg	Fifth quintile	Master's	Full-time permanent	ICT	Software and Application Developers		5	40	0	2	20	1	Somewhat well	Somewhat	To a great extent	Somewhat higher	No									I work same hours	No	No loss	No	No loss	No loss	Yes	Drop of more than 10%	Increase of more than 10%	Not selected	Not selected	Not selected	Not selected	Not selected	Not selected	Yes	Yes	Not selected	Not selected	Not selected	Selected
84.193.188.220	Above 65	Female	Limburg	Third quintile	Some college	Out of labor force										Not applicable														No	No loss	No	No loss	No loss	No	Increase of less than 10%	No change	Not selected	Not selected	Selected	Not selected	Not selected	Selected	No	Yes	Not selected	Not selected	Not selected	Not selected
84.195.130.218	Between 26 and 35	Female	Limburg	First quintile	High school diploma	Out of labor force										Not applicable														No	No loss	No	No loss	No loss	No	No change	No change	Not selected	Not selected	Not selected	Not selected	Not selected	Selected	No	No	Not selected	Not selected	Selected	Not selected
86.85.153.204	Between 18 and 25	Male	Limburg	Prefer not to answer	Associate degree	Out of labor force										Not applicable														No	No loss	No	No loss	No loss	No	No change	No change	Not selected	Not selected	Not selected	Not selected	Not selected	Not selected	No	No	Not selected	Not selected	Not selected	Not selected
87.64.76.207	Above 65	Female	Limburg	First quintile	High school diploma	Out of labor force										Not applicable														Yes	Between 5% and 10%	Yes	Between 5% and 10%	Between 5% and 10%	No	No change	Drop of more than 10%	Selected	Selected	Selected	Not selected	Not selected	Not selected	Yes	Yes	Not selected	Not selected	Not selected	Not selected
84.192.158.185	Between 46 and 55	Male	Limburg	First quintile	Some college	Full-time permanent	Technical	Electricians and Electronics Engineers		0	10	0	2	15	0	Somewhat well	Completely	Completely	Much higher	Yes, permanently	Yes	Full-time permanent	Technical	Electricians and Electronics Engineers		Completely	Completely	Much higher	I work same hours	Yes	More than 20%	Yes	Less than 5%	Less than 5%	Yes	Increase of less than 10%	Drop of less than 10%	Not selected	Selected	Selected	Not selected	Not selected	Not selected	No	Yes	Selected	Selected	Not selected	Not selected
84.192.213.63	Between 56 and 65	Male	Limburg	Third quintile	Bachelor's	Full-time permanent	Technical	Other	Arbeidsanalist	0	10	0	0	2	0	Not at all	To a great extent	To a great extent	Much lower	Yes, temporarily	No									Yes	More than 20%	Yes	More than 20%	More than 20%	No	Drop of less than 10%	Drop of more than 10%	Not selected	Not selected	Not selected	Not selected	Not selected	Not selected	No	Yes	Not selected	Not selected	Not selected	Not selected
84.193.112.178	Between 56 and 65	Male	Limburg	Third quintile	Master's	Full-time permanent	Education	Teachers secondary education		40	10	0	0	5	10	Essentially unaffected	Not at all	Not at all	No change	No									I work less hours	No	No loss	No	No loss	No loss	Yes	Drop of more than 10%	Increase of less than 10%	Not selected	Not selected	Not selected	Not selected	Not selected	Not selected	No	No	Not selected	Not selected	Not selected	Selected
84.193.173.102	Between 18 and 25	Male	Limburg	Third quintile	Bachelor's	Out of labor force										Not applicable														No	No loss	Yes	Between 5% and 10%	Less than 5%	No	No change	Drop of more than 10%	Not selected	Not selected	Not selected	Not selected	Not selected	Not selected	No	No	Not selected	Not selected	Selected	Not selected
84.194.32.166	Between 36 and 45	Female	Limburg	Fifth quintile	Bachelor's	Full-time permanent	Economics and administrations	Administrative Staff		0	0	2	2	10	1	Somewhat well	Very little	Very little	No change	No									I work more hours	No	No loss	Yes	Between 5% and 10%	Less than 5%	Yes	Increase of less than 10%	Increase of less than 10%	Not selected	Selected	Not selected	Not selected	Not selected	Not selected	No	No	Not selected	Not selected	Not selected	Not selected
84.192.123.3	Between 46 and 55	Male	Limburg	Third quintile	Bachelor's	Full-time permanent	ICT	Software and Application Developers		0	0	0	1	0	0	Somewhat well	To a great extent	To a great extent	No change	No									I work same hours	No	No loss	No	No loss	No loss	No	No change	No change	Not selected	Not selected	Selected	Not selected	Not selected	Not selected	Yes	No	Not selected	Not selected	Selected	Not selected
81.244.197.172	Between 26 and 35	Female	Limburg	Fourth quintile	High school diploma	Full-time permanent	Economics and administrations	Administrative Staff		0	6	0	1	4	0	Essentially unaffected	Very little	Somewhat	No change	No									I work same hours	No	No loss	No	No loss	No loss	Yes	No change	Increase of less than 10%	Not selected	Not selected	Not selected	Not selected	Not selected	Not selected	No	Yes	Not selected	Not selected	Not selected	Not selected
94.110.251.214	Between 46 and 55	Female	Limburg	Second quintile	High school diploma	Unemployed										Not applicable														Yes	Between 10% and 20%	Yes	Between 10% and 20%	Between 5% and 10%	Yes	Increase of more than 10%	Drop of more than 10%	Not selected	Not selected	Not selected	Not selected	Selected	Selected	No	Yes	Selected	Not selected	Selected	Not selected
212.239.177.31	Between 56 and 65	Female	Limburg	First quintile	Associate degree	Out of labor force										Not applicable														No	No loss	No	No loss	No loss	No	Drop of less than 10%	No change	Not selected	Not selected	Not selected	Not selected	Not selected	Not selected	No	Yes	Not selected	Not selected	Not selected	Selected
84.193.45.130	Between 36 and 45	Female	Limburg	First quintile	Bachelor's	Part-time permanent	Education	Other	Secretariaat	0	20	2	0	5	2	Essentially unaffected	Very little	Somewhat	No change	No									I work same hours	No	No loss	Yes	Less than 5%	Less than 5%	No	No change	Increase of less than 10%	Not selected	Not selected	Not selected	Selected	Not selected	Not selected	No	No	Not selected	Not selected	Selected	Not selected
84.193.233.39	Between 46 and 55	Female	Limburg	Second quintile	High school diploma	Part-time permanent	Health care and welfare	Other	poetshulp	0	0	0	0	0	0	Not at all	To a great extent	To a great extent	Somewhat higher	Yes, temporarily	Yes	Full-time temporary	Health care and welfare	Other	poetshulp	Somewhat	Very little	No change	I work same hours	No	No loss	Yes	Between 5% and 10%	Between 5% and 10%	No	Drop of more than 10%	No change	Not selected	Not selected	Not selected	Selected	Not selected	Not selected	Yes	No	Not selected	Not selected	Selected	Not selected
91.182.122.109	Above 65	Male	Limburg	Second quintile	Associate degree	Out of labor force										Not applicable														No	No loss	No	No loss	No loss	No	Drop of less than 10%	No change	Not selected	Selected	Not selected	Not selected	Not selected	Not selected	Yes	Yes	Not selected	Not selected	Selected	Not selected
109.129.148.240	Between 56 and 65	Male	Limburg	Third quintile	High school diploma	Full-time permanent	Public administration, security, and law	Government officials		6	20	5	0	20	0	Somewhat well	Not at all	To a great extent	No change	No									I work more hours	No	No loss	No	No loss	No loss	No	No change	No change	Not selected	Not selected	Not selected	Not selected	Not selected	Not selected	Yes	No	Not selected	Not selected	Not selected	Not selected
81.83.166.44	Between 46 and 55	Male	Limburg	Fifth quintile	Bachelor's	Full-time permanent	Economics and administrations	Transport planners and Logistics Employees		0	4	0	0	6	1	Somewhat well	Somewhat	Not at all	No change	No									I work same hours	No	No loss	No	No loss	No loss	No	Increase of more than 10%	Drop of less than 10%	Not selected	Not selected	Not selected	Not selected	Not selected	Not selected	Yes	No	Not selected	Not selected	Not selected	Not selected
84.193.53.94	Above 65	Male	Limburg	First quintile	High school diploma	Out of labor force										Not applicable														Yes	More than 20%	Yes	Less than 5%	Less than 5%	No	Drop of more than 10%	Drop of more than 10%	Not selected	Not selected	Not selected	Not selected	Selected	Selected	No	No	Not selected	Not selected	Not selected	Not selected
84.192.75.210	Between 56 and 65	Female	Limburg	Prefer not to answer	No high school	Out of labor force										Not applicable														No	No loss	No	No loss	No loss	No	No change	No change	Not selected	Not selected	Not selected	Not selected	Not selected	Selected	Yes	No	Not selected	Not selected	Selected	Selected
84.193.27.95	Between 36 and 45	Male	Limburg	First quintile	High school diploma	Full-time permanent	Commerce	Other	Bouw	0	0	0	1	1	1	Not well	Very little	Somewhat	No change	No									I work more hours	Yes	More than 20%	No	No loss	No loss	No	No change	No change	Not selected	Not selected	Not selected	Not selected	Not selected	Not selected	No	Yes	Not selected	Not selected	Not selected	Not selected
84.192.240.34	Between 46 and 55	Female	Limburg	Fourth quintile	High school diploma	Full-time temporary	Transportation and logistics	Other	orderpicker/orderpacker	0	0	0	0	30	0	Not at all	To a great extent	To a great extent	No change	Yes, temporarily	Yes	Full-time temporary	Transportation and logistics	Other	orderpicker/orderpacker	To a great extent	To a great extent	No change	I work same hours	No	No loss	Yes	Between 10% and 20%	Between 5% and 10%	Yes	No change	Drop of more than 10%	Not selected	Not selected	Not selected	Not selected	Not selected	Not selected	No	No	Not selected	Not selected	Selected	Not selected
84.192.40.194	Between 36 and 45	Male	Limburg	Third quintile	Associate degree	Full-time permanent	Transportation and logistics	Loaders, Unloaders And Pocket Fillers		1	2	0	0	0	0	Somewhat well	Very little	Very little	Much higher	No									I work same hours	Yes	Between 10% and 20%	Yes	Between 5% and 10%	Between 5% and 10%	Yes	Drop of more than 10%	Drop of more than 10%	Not selected	Not selected	Not selected	Not selected	Not selected	Not selected	No	Yes	Selected	Not selected	Not selected	Not selected
84.194.67.217	Between 18 and 25	Female	Limburg	First quintile	Associate degree	Full-time temporary	Economics and administrations	Receptionists And Operators		0	8	0	0	6	0	Essentially unaffected	To a great extent	To a great extent	Much higher	Yes, permanently	No									Yes	Between 10% and 20%	No	No loss	No loss	No	Drop of more than 10%	No change	Not selected	Not selected	Not selected	Not selected	Not selected	Not selected	Yes	No	Selected	Not selected	Not selected	Not selected
81.247.128.64	Between 46 and 55	Female	Limburg	First quintile	High school diploma	Part-time permanent	Health care and welfare	Caretakers		0	0	0	0	0	1	Not at all	Very little	Somewhat	No change	Yes, temporarily	No									Yes	Between 10% and 20%	Yes	Between 10% and 20%	Between 10% and 20%	No	Increase of more than 10%	Drop of more than 10%	Not selected	Not selected	Not selected	Not selected	Not selected	Selected	Yes	No	Not selected	Not selected	Selected	Not selected
141.135.152.167	Between 56 and 65	Male	Limburg	First quintile	High school diploma	Full-time permanent	Public administration, security, and law	Government officials		0	4	0	0	4	0	Not at all	Somewhat	Somewhat	No change	No									I work same hours	No	No loss	No	No loss	No loss	No	No change	No change	Not selected	Not selected	Not selected	Selected	Not selected	Not selected	Yes	Yes	Not selected	Not selected	Not selected	Not selected
80.201.48.116	Above 65	Male	Limburg	Fourth quintile	Bachelor's	Out of labor force										Not applicable														No	No loss	No	No loss	No loss	No	Increase of less than 10%	Increase of more than 10%	Not selected	Not selected	Not selected	Not selected	Not selected	Not selected	Yes	No	Not selected	Not selected	Not selected	Not selected
80.201.249.210	Above 65	Male	Limburg	Fourth quintile	Master's	Out of labor force										Not applicable														No	No loss	No	No loss	No loss	No	Drop of more than 10%	Drop of less than 10%	Not selected	Not selected	Not selected	Not selected	Not selected	Not selected	Yes	No	Not selected	Not selected	Not selected	Not selected
84.195.169.39	Between 56 and 65	Male	Limburg	Second quintile	Master's	Full-time self-employed	Management	General Directors		0	5	2	0	5	2	Somewhat well	To a great extent	To a great extent	No change	No									I work same hours	Yes	Between 10% and 20%	Yes	Between 5% and 10%	Between 5% and 10%	No	Increase of less than 10%	No change	Not selected	Selected	Not selected	Not selected	Not selected	Not selected	No	No	Not selected	Not selected	Not selected	Not selected
84.195.208.136	Between 26 and 35	Female	Limburg	First quintile	High school diploma	Part-time permanent	Health care and welfare	Other	schoonheidsspecialiste en zonneconsulente en verkoop	0	0	0	30	30	30	Not at all	Not at all	Somewhat	Somewhat lower	Yes, temporarily	No									No	No loss	Yes	More than 20%	More than 20%	No	No change	No change	Not selected	Not selected	Not selected	Not selected	Selected	Selected	No	No	Not selected	Not selected	Selected	Selected
84.194.215.121	Between 18 and 25	Female	Limburg	Fourth quintile	Associate degree	Full-time self-employed	Technical	Production Leaders Industry and Construction		0	4	2	0	4	2	Somewhat well	To a great extent	Somewhat	Somewhat higher	Yes, temporarily	Yes	Full-time self-employed	Management	Production Managers		To a great extent	Somewhat	Somewhat higher	I work same hours	No	No loss	No	No loss	No loss	No	Drop of more than 10%	Increase of more than 10%	Selected	Not selected	Not selected	Not selected	Not selected	Not selected	Yes	No	Not selected	Not selected	Not selected	Not selected
91.181.182.69	Between 56 and 65	Male	Limburg	Fourth quintile	Associate degree	Full-time permanent	Health care and welfare	Nurses (Mbo)		0	5	5	0	15	15	Not at all	Very little	To a great extent	Much higher	No									I work same hours	No	No loss	No	No loss	No loss	No	Drop of more than 10%	No change	Not selected	Not selected	Not selected	Not selected	Selected	Not selected	Yes	No	Not selected	Not selected	Not selected	Not selected
84.194.216.235	Between 56 and 65	Male	Limburg	Second quintile	High school diploma	Out of labor force										Not applicable														No	No loss	No	No loss	No loss	Yes	Increase of less than 10%	No change	Not selected	Not selected	Selected	Not selected	Not selected	Not selected	Yes	No	Not selected	Not selected	Not selected	Not selected
91.86.138.98	Between 36 and 45	Male	Limburg	Third quintile	Associate degree	Full-time permanent	Health care and welfare	Medical Specialists		0	2	0	0	2	0	Somewhat well	Very little	Very little	Somewhat lower	No									I work more hours	No	No loss	Yes	Between 5% and 10%	Between 5% and 10%	Yes	Drop of more than 10%	Drop of more than 10%	Not selected	Not selected	Not selected	Not selected	Not selected	Not selected	No	No	Not selected	Not selected	Not selected	Not selected
213.49.214.87	Between 26 and 35	Male	Limburg	First quintile	Bachelor's	Part-time self-employed	ICT	Other	Data analyse	2	4	3	1	3	2	Somewhat well	Somewhat	Somewhat	No change	Yes, temporarily	Yes	Full-time self-employed	ICT	Database and Network Specialists		Very little	To a great extent	No change	I work less hours	Yes	Between 10% and 20%	Yes	Between 5% and 10%	Between 10% and 20%	Yes	No change	Drop of less than 10%	Not selected	Not selected	Selected	Not selected	Not selected	Not selected	No	Yes	Not selected	Not selected	Not selected	Not selected
62.4.136.217	Between 46 and 55	Female	Limburg	Prefer not to answer	Master's	Out of labor force										Not applicable														No	No loss	No	No loss	No loss	No	No change	Drop of less than 10%	Not selected	Not selected	Not selected	Not selected	Not selected	Not selected	No	No	Not selected	Not selected	Not selected	Not selected
84.195.196.103	Between 56 and 65	Male	Limburg	Fifth quintile	Some college	Full-time permanent	Technical	Other	Facility	0	0	0	0	2	2	Not at all	To a great extent	To a great extent	No change	No									I work less hours	Yes	Between 5% and 10%	Yes	Between 5% and 10%	Less than 5%	Yes	Drop of more than 10%	No change	Not selected	Not selected	Not selected	Not selected	Not selected	Selected	Yes	Yes	Selected	Selected	Selected	Selected
80.201.57.166	Between 56 and 65	Female	Limburg	Third quintile	No high school	Out of labor force										Not applicable														No	No loss	No	No loss	No loss	No	No change	No change	Not selected	Not selected	Not selected	Not selected	Not selected	Not selected	No	No	Not selected	Not selected	Not selected	Not selected
81.164.126.177	Between 18 and 25	Female	Limburg	Second quintile	High school diploma	Out of labor force										Not applicable														Yes	Less than 5%	No	No loss	No loss	No	Drop of more than 10%	Drop of more than 10%	Not selected	Not selected	Not selected	Not selected	Not selected	Not selected	No	No	Not selected	Selected	Selected	Not selected
213.119.219.51	Between 18 and 25	Male	Limburg	First quintile	Bachelor's	Out of labor force										Not applicable														No	No loss	Yes	Between 5% and 10%	Between 5% and 10%	No	Drop of more than 10%	Increase of more than 10%	Not selected	Not selected	Not selected	Not selected	Not selected	Not selected	No	No	Not selected	Not selected	Not selected	Not selected
84.194.227.83	Between 26 and 35	Female	Limburg	Fifth quintile	Bachelor's	Full-time permanent	Public administration, security, and law	Lawyers		2	3	8	1	2	1	Somewhat well	Completely	Completely	No change	Yes, temporarily	Yes	Full-time temporary	Management	Production Managers		Completely	To a great extent	Much higher	I work more hours	Yes	More than 20%	Yes	More than 20%	More than 20%	Yes	Increase of less than 10%	Drop of more than 10%	Not selected	Not selected	Not selected	Not selected	Selected	Not selected	Yes	No	Not selected	Selected	Not selected	Not selected
109.130.90.188	Between 56 and 65	Male	Limburg	Second quintile	Associate degree	Part-time permanent	Technical	Production Leaders Industry and Construction		0	0	0	0	0	0	Not well	Very little	Very little	No change	Yes, temporarily	No									Yes	Between 5% and 10%	Yes	Between 5% and 10%	Between 5% and 10%	Yes	Drop of less than 10%	Drop of more than 10%	Selected	Selected	Not selected	Not selected	Not selected	Selected	No	No	Not selected	Not selected	Selected	Not selected
80.201.126.187	Between 46 and 55	Female	Limburg	Third quintile	Bachelor's	Part-time permanent	Health care and welfare	Nurses (Mbo)		0	0	0	0	5	5	Not at all	To a great extent	Completely	Somewhat higher	No									I work same hours	No	No loss	No	No loss	No loss	No	Drop of less than 10%	No change	Not selected	Not selected	Not selected	Not selected	Not selected	Not selected	No	No	Not selected	Not selected	Not selected	Not selected
213.219.168.205	Between 56 and 65	Female	Limburg	Prefer not to answer	Associate degree	Unemployed										Not applicable														No	No loss	Yes	Between 5% and 10%	Between 5% and 10%	No	No change	No change	Not selected	Not selected	Not selected	Not selected	Selected	Selected	No	No	Not selected	Not selected	Not selected	Not selected
141.135.169.32	Between 18 and 25	Male	Limburg	Second quintile	Bachelor's	Unemployed										Not applicable														Yes	Between 10% and 20%	No	No loss	No loss	No	No change	Drop of less than 10%	Not selected	Not selected	Not selected	Not selected	Selected	Not selected	No	No	Not selected	Not selected	Not selected	Not selected
213.132.138.50	Between 18 and 25	Male	Limburg	Prefer not to answer	High school diploma	Out of labor force										Not applicable														No	No loss	No	No loss	No loss	No	Drop of less than 10%	No change	Not selected	Not selected	Not selected	Not selected	Not selected	Not selected	No	No	Not selected	Not selected	Not selected	Selected
84.192.153.208	Between 26 and 35	Female	Limburg	Third quintile	Bachelor's	Part-time permanent	Economics and administrations	Administrative Staff		2	20	5	2	5	2	Somewhat well	To a great extent	To a great extent	No change	No									I work less hours	Yes	Less than 5%	Yes	Less than 5%	Less than 5%	Yes	Drop of less than 10%	Drop of less than 10%	Not selected	Not selected	Not selected	Not selected	Not selected	Not selected	No	No	Not selected	Not selected	Not selected	Not selected
109.130.41.13	Between 26 and 35	Female	Limburg	Second quintile	Associate degree	Full-time permanent	Transportation and logistics	Other	Management Assistent	0	3	0	0	1	1	Essentially unaffected	To a great extent	Completely	Somewhat higher	No									I work same hours	No	No loss	No	No loss	No loss	Yes	Drop of more than 10%	Increase of more than 10%	Not selected	Not selected	Not selected	Not selected	Not selected	Not selected	No	No	Not selected	Not selected	Not selected	Not selected
185.194.187.133	Between 26 and 35	Female	Limburg	First quintile	Some college	Full-time self-employed	Arts and communication	Graphic Designers And Product Designers		1	4	1	0	2	2	Somewhat well	To a great extent	To a great extent	Somewhat lower	No									I work less hours	Yes	More than 20%	Yes	More than 20%	More than 20%	Yes	Drop of more than 10%	Drop of more than 10%	Not selected	Not selected	Not selected	Not selected	Selected	Not selected	No	No	Not selected	Not selected	Selected	Selected
81.11.218.104	Between 36 and 45	Female	Limburg	Third quintile	No high school	Part-time permanent	Commerce	Other	Housekeeping	0	0	0	1	4	0	Essentially unaffected	To a great extent	To a great extent	Somewhat lower	No									I work less hours	No	No loss	No	No loss	No loss	No	No change	No change	Not selected	Not selected	Not selected	Not selected	Not selected	Not selected	No	Yes	Not selected	Not selected	Not selected	Selected
84.194.212.169	Between 26 and 35	Female	Limburg	Fourth quintile	Bachelor's	Full-time permanent	ICT	Other	continuous improvement coordinator (IT project management)	0	5	0	0	15	3	Somewhat well	Completely	Completely	Somewhat lower	Yes, temporarily	No									Yes	Between 10% and 20%	Yes	Between 5% and 10%	Between 5% and 10%	Yes	No change	Drop of less than 10%	Not selected	Not selected	Not selected	Not selected	Not selected	Not selected	Yes	No	Not selected	Not selected	Not selected	Not selected
81.241.229.92	Between 26 and 35	Female	Limburg	Prefer not to answer	Bachelor's	Full-time permanent	Economics and administrations	Administrative Staff		0	0	0	1	7	0	Somewhat well	Somewhat	To a great extent	Somewhat lower	Yes, temporarily	No									Yes	Between 10% and 20%	Yes	Between 10% and 20%	Between 10% and 20%	Yes	No change	Drop of more than 10%	Not selected	Not selected	Not selected	Not selected	Not selected	Not selected	No	No	Not selected	Not selected	Selected	Not selected
84.194.213.241	Between 36 and 45	Female	Limburg	Prefer not to answer	Bachelor's	Full-time permanent	Economics and administrations	Bookkeepers		0	0	0	0	0	0	Essentially unaffected	Not at all	Not at all	No change	Yes, temporarily	No									Yes	Between 10% and 20%	Yes	Between 10% and 20%	Between 10% and 20%	Yes	Drop of less than 10%	No change	Not selected	Not selected	Not selected	Not selected	Not selected	Not selected	No	No	Not selected	Not selected	Not selected	Not selected
84.194.8.59	Between 18 and 25	Male	Limburg	Second quintile	High school diploma	Full-time permanent	Commerce	Representatives And Buyers		0	13	0	0	0	0	Somewhat well	Completely	Somewhat	No change	Yes, permanently	Yes	Full-time permanent	Education	Teachers secondary education		Somewhat	To a great extent	Somewhat higher	I work same hours	Yes	More than 20%	Yes	Between 5% and 10%	Between 10% and 20%	Yes	Drop of more than 10%	No change	Not selected	Not selected	Not selected	Not selected	Not selected	Not selected	No	Yes	Not selected	Not selected	Not selected	Not selected
94.104.62.212	Between 26 and 35	Female	Limburg	Second quintile	Bachelor's	Full-time self-employed	Management	Production Managers		30	20	50	20	40	45	Somewhat well	Somewhat	Very little	Somewhat lower	Yes, permanently	Yes	Part-time permanent	Management	Production Managers		Somewhat	Somewhat	Somewhat lower	I work more hours	Yes	Between 10% and 20%	Yes	Between 10% and 20%	Between 5% and 10%	Yes	No change	No change	Not selected	Not selected	Selected	Not selected	Not selected	Not selected	Yes	Yes	Not selected	Not selected	Selected	Not selected
91.177.74.140	Between 56 and 65	Female	Limburg	Second quintile	Bachelor's	Out of labor force										Not applicable														No	No loss	No	No loss	No loss	Yes	No change	Increase of less than 10%	Not selected	Not selected	Not selected	Not selected	Not selected	Selected	No	No	Not selected	Not selected	Not selected	Not selected
84.195.209.249	Between 46 and 55	Female	Limburg	Third quintile	Associate degree	Full-time self-employed	Health care and welfare	Specialised Nurses		0	0	0	0	0	15	Not at all	Not at all	To a great extent	Much higher	No									I work more hours	No	No loss	No	No loss	No loss	Yes	Drop of less than 10%	Increase of less than 10%	Not selected	Not selected	Not selected	Not selected	Selected	Not selected	No	No	Not selected	Not selected	Not selected	Not selected
84.193.177.102	Above 65	Male	Limburg	Third quintile	High school diploma	Out of labor force										Not applicable														No	No loss	No	No loss	No loss	Yes	Drop of less than 10%	Increase of less than 10%	Selected	Selected	Not selected	Not selected	Not selected	Not selected	Yes	No	Not selected	Not selected	Not selected	Not selected
84.194.255.63	Between 56 and 65	Female	Limburg	Second quintile	High school diploma	Out of labor force										Not applicable														No	No loss	Yes	Less than 5%	Less than 5%	No	Drop of more than 10%	No change	Not selected	Selected	Not selected	Not selected	Selected	Not selected	No	No	Not selected	Not selected	Not selected	Selected
84.192.225.181	Between 46 and 55	Male	Limburg	Fourth quintile	Bachelor's	Full-time self-employed	Economics and administrations	Business Service Providers		3	4	1	5	6	4	Somewhat well	Very little	Somewhat	Much lower	Yes, permanently	No									Yes	Between 10% and 20%	No	No loss	No loss	Yes	No change	No change	Not selected	Not selected	Not selected	Selected	Not selected	Not selected	No	No	Not selected	Not selected	Not selected	Not selected
84.193.131.146	Between 36 and 45	Female	Limburg	First quintile	Associate degree	Out of labor force										Not applicable														Yes	Less than 5%	No	No loss	No loss	No	Increase of more than 10%	Drop of more than 10%	Not selected	Not selected	Not selected	Not selected	Not selected	Selected	Yes	No	Not selected	Not selected	Not selected	Not selected
84.193.233.39	Between 46 and 55	Female	Limburg	Second quintile	High school diploma	Part-time permanent	Services	Cleaners		0	1	0	0	1	0	Not at all	Somewhat	Somewhat	No change	Yes, temporarily	No									Yes	Between 10% and 20%	No	No loss	No loss	No	Drop of less than 10%	Increase of more than 10%	Not selected	Not selected	Not selected	Selected	Not selected	Not selected	Yes	No	Not selected	Not selected	Selected	Not selected
94.109.7.67	Between 56 and 65	Male	Limburg	Third quintile	Bachelor's	Out of labor force										Not applicable														No	No loss	No	No loss	No loss	No	Increase of less than 10%	No change	Not selected	Not selected	Not selected	Not selected	Not selected	Not selected	No	No	Not selected	Not selected	Selected	Not selected
84.192.246.69	Between 36 and 45	Female	Limburg	Third quintile	Associate degree	Full-time permanent	Education	Teachers secondary education		100	50	0	0	0	0	Somewhat well	Somewhat	Completely	Somewhat higher	No									I work less hours	No	No loss	No	No loss	No loss	Yes	Drop of less than 10%	No change	Not selected	Not selected	Not selected	Not selected	Not selected	Not selected	No	No	Not selected	Not selected	Not selected	Not selected
84.192.128.239	Above 65	Female	Limburg	Third quintile	High school diploma	Out of labor force										Not applicable														No	No loss	No	No loss	No loss	Yes	Increase of less than 10%	No change	Not selected	Not selected	Not selected	Not selected	Not selected	Selected	Yes	No	Not selected	Not selected	Selected	Selected
84.195.37.58	Between 56 and 65	Male	Limburg	Third quintile	Bachelor's	Out of labor force										Not applicable														Yes	More than 20%	Yes	More than 20%	More than 20%	Yes	Drop of more than 10%	No change	Not selected	Not selected	Not selected	Not selected	Not selected	Not selected	No	No	Not selected	Not selected	Not selected	Not selected
109.134.238.108	Between 56 and 65	Female	Limburg	Second quintile	Bachelor's	Out of labor force										Not applicable														Yes	Between 10% and 20%	Yes	Less than 5%	Between 10% and 20%	No	No change	No change	Not selected	Not selected	Not selected	Not selected	Selected	Selected	Yes	No	Selected	Selected	Selected	Not selected
213.119.181.66	Between 26 and 35	Female	Limburg	Second quintile	Master's	Full-time permanent	Public administration, security, and law	Government officials		0	15	1	0	8	0	Somewhat well	Somewhat	To a great extent	No change	No									I work same hours	Yes	Between 5% and 10%	No	No loss	No loss	Yes	Drop of less than 10%	Increase of less than 10%	Not selected	Not selected	Not selected	Not selected	Selected	Not selected	No	No	Not selected	Not selected	Not selected	Not selected
81.83.24.39	Between 18 and 25	Male	Limburg	Second quintile	Associate degree	Unemployed										Not applicable														Yes	Between 10% and 20%	Yes	Between 10% and 20%	Between 10% and 20%	No	Drop of less than 10%	No change	Not selected	Not selected	Not selected	Not selected	Not selected	Not selected	No	No	Not selected	Not selected	Not selected	Not selected
109.143.28.182	Between 36 and 45	Female	Limburg	Fifth quintile	Master's	Full-time permanent	Health care and welfare	Specialised Nurses		0	0	0	2	15	2	Somewhat well	To a great extent	To a great extent	Somewhat higher	No									I work less hours	No	No loss	No	No loss	No loss	Yes	Increase of more than 10%	No change	Not selected	Not selected	Not selected	Not selected	Not selected	Not selected	Yes	No	Not selected	Not selected	Not selected	Not selected
217.136.62.160	Above 65	Male	Limburg	Second quintile	High school diploma	Out of labor force										Not applicable														No	No loss	Yes	Between 5% and 10%	Between 5% and 10%	No	Drop of less than 10%	Drop of more than 10%	Not selected	Not selected	Not selected	Not selected	Not selected	Not selected	No	Yes	Not selected	Not selected	Not selected	Not selected
84.193.148.49	Between 26 and 35	Male	Limburg	Prefer not to answer	Some college	Out of labor force										Not applicable														No	No loss	No	No loss	No loss	No	Increase of less than 10%	Drop of less than 10%	Not selected	Not selected	Not selected	Not selected	Not selected	Not selected	No	No	Not selected	Not selected	Not selected	Not selected
84.195.113.211	Above 65	Female	Limburg	Second quintile	Master's	Out of labor force										Not applicable														No	No loss	No	No loss	No loss	No	Drop of more than 10%	No change	Not selected	Not selected	Not selected	Not selected	Not selected	Selected	No	No	Not selected	Not selected	Not selected	Not selected
94.224.115.101	Between 18 and 25	Female	Limburg	Second quintile	High school diploma	Out of labor force										Not applicable														Yes	More than 20%	Yes	More than 20%	More than 20%	No	No change	No change	Not selected	Not selected	Not selected	Not selected	Not selected	Selected	No	No	Not selected	Not selected	Not selected	Not selected
80.201.250.233	Between 18 and 25	Male	Limburg	Prefer not to answer	Bachelor's	Out of labor force										Not applicable														Yes	Between 5% and 10%	No	No loss	No loss	No	Increase of more than 10%	Drop of less than 10%	Not selected	Not selected	Not selected	Not selected	Selected	Not selected	No	No	Not selected	Not selected	Not selected	Not selected
84.193.25.193	Between 46 and 55	Male	Limburg	First quintile	High school diploma	Out of labor force										Not applicable														No	No loss	No	No loss	No loss	No	Increase of less than 10%	Drop of less than 10%	Selected	Selected	Not selected	Not selected	Not selected	Not selected	Yes	Yes	Selected	Not selected	Selected	Selected
137.120.155.187	Between 56 and 65	Male	Limburg	Fourth quintile	Master's	Full-time permanent	ICT	Software and Application Developers		0	7	3	0	5	2	Somewhat well	Very little	Very little	No change	No									I work same hours	No	No loss	No	No loss	No loss	Yes	No change	No change	Not selected	Not selected	Not selected	Not selected	Selected	Not selected	No	No	Not selected	Not selected	Not selected	Not selected
84.194.131.43	Between 46 and 55	Male	Limburg	Second quintile	Associate degree	Full-time permanent	Services	Waiters and Bar staff		3	14	9	9	20	14	Somewhat well	Very little	Somewhat	Much lower	Yes, temporarily	No									Yes	More than 20%	Yes	Between 10% and 20%	Between 10% and 20%	Yes	Drop of more than 10%	No change	Not selected	Not selected	Not selected	Not selected	Not selected	Selected	No	No	Not selected	Not selected	Not selected	Not selected
5.23.140.168	Between 56 and 65	Female	Limburg	First quintile	Associate degree	Unemployed										Not applicable														Yes	More than 20%	Yes	Less than 5%	Less than 5%	No	Drop of less than 10%	Drop of less than 10%	Not selected	Not selected	Not selected	Not selected	Not selected	Not selected	No	Yes	Not selected	Not selected	Not selected	Not selected
141.135.177.64	Between 36 and 45	Female	Limburg	First quintile	No high school	Out of labor force										Not applicable														No	No loss	No	No loss	No loss	No	Increase of more than 10%	No change	Not selected	Selected	Not selected	Not selected	Not selected	Not selected	Yes	Yes	Not selected	Not selected	Selected	Selected
62.235.145.16	Between 26 and 35	Female	Limburg	Fifth quintile	Doctorate/Professional	Full-time permanent	Arts and communication	Other	secreteresse	0	0	0	2	4	5	Somewhat well	Completely	Completely	No change	No									I work same hours	No	No loss	Yes	Less than 5%	Less than 5%	Yes	Drop of more than 10%	No change	Not selected	Not selected	Not selected	Not selected	Not selected	Not selected	No	Yes	Selected	Not selected	Not selected	Not selected
84.192.124.128	Between 18 and 25	Female	Limburg	First quintile	High school diploma	Unemployed										Not applicable														No	No loss	No	No loss	No loss	No	No change	Increase of less than 10%	Not selected	Not selected	Not selected	Not selected	Not selected	Not selected	No	No	Not selected	Not selected	Not selected	Not selected
185.61.72.122	Between 46 and 55	Female	Limburg	Fifth quintile	Bachelor's	Full-time permanent	Economics and administrations	Business Service Providers		0	0	0	1	15	0	Somewhat well	To a great extent	To a great extent	Somewhat higher	No									I work more hours	No	No loss	No	No loss	No loss	No	Increase of more than 10%	Drop of more than 10%	Not selected	Not selected	Not selected	Not selected	Not selected	Not selected	No	No	Not selected	Not selected	Not selected	Not selected
84.193.159.55	Between 36 and 45	Male	Limburg	Fifth quintile	Associate degree	Full-time permanent	Technical	Production Leaders Industry and Construction		0	0	0	2	20	5	Not at all	Not at all	To a great extent	No change	No									I work same hours	No	No loss	No	No loss	No loss	No	No change	Increase of less than 10%	Not selected	Not selected	Not selected	Not selected	Not selected	Not selected	No	No	Not selected	Not selected	Not selected	Not selected
84.193.103.68	Between 56 and 65	Female	Limburg	Prefer not to answer	High school diploma	Out of labor force										Not applicable														No	No loss	No	No loss	No loss	No	Increase of less than 10%	Drop of less than 10%	Not selected	Not selected	Not selected	Not selected	Not selected	Not selected	No	No	Not selected	Not selected	Not selected	Not selected
84.192.113.205	Between 46 and 55	Male	Limburg	First quintile	No high school	Out of labor force										Not applicable														No	No loss	No	No loss	No loss	No	No change	No change	Not selected	Not selected	Not selected	Not selected	Not selected	Not selected	No	Yes	Not selected	Not selected	Not selected	Not selected
84.193.107.26	Between 26 and 35	Male	Limburg	Third quintile	Bachelor's	Full-time permanent	Commerce	Retailers And Team Leaders Retail		0	3	0	0	3	1	Somewhat well	Somewhat	Somewhat	Somewhat lower	Yes, temporarily	Yes	Full-time self-employed	Services	Cleaners		Very little	Completely	Somewhat lower	I work less hours	Yes	More than 20%	Yes	Less than 5%	Between 5% and 10%	Yes	Increase of less than 10%	Drop of less than 10%	Not selected	Not selected	Selected	Not selected	Not selected	Not selected	Yes	Yes	Selected	Selected	Selected	Not selected
91.177.72.36	Above 65	Male	Limburg	Fourth quintile	Bachelor's	Out of labor force										Not applicable														No	No loss	No	No loss	No loss	No	No change	No change	Not selected	Not selected	Not selected	Not selected	Not selected	Not selected	No	No	Not selected	Not selected	Not selected	Not selected
109.131.146.100	Between 56 and 65	Female	Limburg	Third quintile	Associate degree	Unemployed										Not applicable														No	No loss	No	No loss	No loss	No	No change	No change	Not selected	Not selected	Not selected	Not selected	Not selected	Not selected	No	No	Not selected	Not selected	Not selected	Not selected
109.133.171.86	Between 56 and 65	Female	Limburg	First quintile	High school diploma	Full-time permanent	Services	Cleaners		0	0	0	0	0	0	Essentially unaffected	Completely	Completely	Much higher	No									I work same hours	No	No loss	No	No loss	No loss	No	Increase of more than 10%	No change	Selected	Selected	Not selected	Not selected	Not selected	Selected	Yes	Yes	Not selected	Not selected	Not selected	Not selected
84.195.45.124	Between 18 and 25	Female	Limburg	Prefer not to answer	High school diploma	Out of labor force										Not applicable														No	No loss	No	No loss	No loss	No	Increase of less than 10%	No change	Not selected	Not selected	Not selected	Not selected	Not selected	Not selected	No	No	Not selected	Not selected	Selected	Not selected
84.193.230.177	Between 26 and 35	Female	Limburg	Prefer not to answer	Master's	Out of labor force										Not applicable														No	No loss	No	No loss	No loss	No	Drop of more than 10%	No change	Not selected	Not selected	Not selected	Not selected	Not selected	Not selected	Yes	No	Not selected	Not selected	Selected	Not selected
84.192.62.72	Between 18 and 25	Female	Limburg	Third quintile	Some college	Out of labor force										Not applicable														No	No loss	No	No loss	No loss	No	Drop of less than 10%	Increase of less than 10%	Not selected	Not selected	Not selected	Not selected	Not selected	Not selected	No	No	Not selected	Not selected	Not selected	Selected
84.193.209.110	Between 36 and 45	Female	Limburg	Second quintile	High school diploma	Full-time permanent	Transportation and logistics	Loaders, Unloaders And Pocket Fillers		0	10	0	0	10	2	Essentially unaffected	To a great extent	To a great extent	No change	No									I work more hours	No	No loss	No	No loss	No loss	Yes	Drop of more than 10%	Increase of more than 10%	Not selected	Not selected	Not selected	Not selected	Not selected	Not selected	Yes	No	Not selected	Not selected	Not selected	Not selected
84.194.201.51	Between 56 and 65	Female	Limburg	Fourth quintile	Master's	Full-time permanent	Education	Educators and other teachers		0	2	0	0	10	0	Somewhat well	Somewhat	Somewhat	No change	No									I work less hours	No	No loss	No	No loss	No loss	No	No change	No change	Not selected	Not selected	Not selected	Not selected	Selected	Not selected	No	No	Selected	Not selected	Not selected	Selected
84.193.20.233	Between 56 and 65	Female	Limburg	Third quintile	Associate degree	Full-time permanent	Health care and welfare	Caretakers		0	0	0	1	5	3	Essentially unaffected	Very little	Somewhat	No change	No									I work same hours	No	No loss	No	No loss	No loss	Yes	No change	No change	Selected	Selected	Not selected	Not selected	Not selected	Not selected	Yes	Yes	Selected	Not selected	Selected	Not selected
84.193.17.10	Between 26 and 35	Female	Limburg	Prefer not to answer	Bachelor's	Full-time permanent	Commerce	Advisors Marketing, Public Relations and Sales		0	5	0	0	0	0	Somewhat well	Somewhat	Completely	Somewhat lower	No									I work less hours	No	No loss	No	No loss	No loss	Yes	No change	No change	Not selected	Not selected	Not selected	Not selected	Not selected	Not selected	Yes	No	Not selected	Not selected	Not selected	Not selected
91.177.42.141	Between 56 and 65	Male	Limburg	Fourth quintile	Bachelor's	Full-time permanent	Economics and administrations	Other	Kwaliteitscontroller	1	60	1	1	60	1	Somewhat well	To a great extent	To a great extent	Somewhat lower	No									I work same hours	No	No loss	No	No loss	No loss	No	Increase of more than 10%	No change	Not selected	Not selected	Not selected	Not selected	Not selected	Not selected	Yes	Yes	Not selected	Not selected	Not selected	Not selected
81.242.39.12	Between 36 and 45	Female	Limburg	Prefer not to answer	High school diploma	Part-time temporary	Commerce	Sales staff Retail		2	2	3	0	0	0	Somewhat well	Somewhat	To a great extent	Somewhat higher	No									I work same hours	No	No loss	No	No loss	No loss	No	Drop of more than 10%	No change	Not selected	Not selected	Not selected	Not selected	Not selected	Not selected	No	Yes	Not selected	Not selected	Not selected	Not selected
141.135.167.160	Between 46 and 55	Female	Limburg	Second quintile	High school diploma	Full-time permanent	Commerce	Sales staff Retail		0	100	0	0	20	0	Not at all	Very little	Very little	Much lower	No									I work less hours	Yes	More than 20%	Yes	Between 5% and 10%	Between 5% and 10%	Yes	Drop of more than 10%	Drop of less than 10%	Not selected	Not selected	Not selected	Not selected	Not selected	Not selected	No	No	Not selected	Not selected	Not selected	Not selected
84.195.32.113	Between 56 and 65	Male	Limburg	Fourth quintile	High school diploma	Full-time permanent	Public administration, security, and law	Government officials		0	2	0	0	4	0	Somewhat well	To a great extent	To a great extent	No change	No									I work same hours	No	No loss	No	No loss	No loss	No	No change	No change	Not selected	Not selected	Not selected	Not selected	Not selected	Not selected	No	No	Not selected	Not selected	Not selected	Not selected
84.193.255.188	Between 46 and 55	Female	Limburg	Third quintile	High school diploma	Full-time permanent	Education	Leaders Childcare and Teaching Assistants		0	0	0	16	15	0	Somewhat well	Very little	Very little	No change	No									I work same hours	No	No loss	No	No loss	No loss	Yes	Drop of less than 10%	Increase of less than 10%	Not selected	Not selected	Not selected	Not selected	Not selected	Not selected	No	No	Not selected	Not selected	Not selected	Not selected
84.195.69.87	Between 46 and 55	Male	Limburg	Prefer not to answer	Master's	Full-time permanent	Management	Production Managers		0	0	0	2	22	1	Somewhat well	Somewhat	Very little	No change	No									I work same hours	No	No loss	No	No loss	No loss	No	No change	No change	Not selected	Not selected	Not selected	Selected	Not selected	Not selected	Yes	Yes	Not selected	Not selected	Not selected	Not selected
81.240.18.243	Between 36 and 45	Female	Limburg	First quintile	No high school	Unemployed										Not applicable														No	No loss	No	No loss	No loss	No	Increase of less than 10%	No change	Not selected	Not selected	Not selected	Not selected	Not selected	Not selected	No	Yes	Not selected	Not selected	Not selected	Not selected
84.193.100.20	Between 36 and 45	Female	Limburg	Third quintile	Master's	Full-time permanent	Transportation and logistics	Operators Mobile Machines		1	10	0	0	10	0	Somewhat well	Completely	Completely	No change	No									I work same hours	Yes	More than 20%	Yes	Less than 5%	Between 10% and 20%	No	No change	No change	Not selected	Not selected	Not selected	Not selected	Not selected	Not selected	Yes	No	Not selected	Not selected	Not selected	Not selected
62.235.230.178	Between 56 and 65	Female	Limburg	Second quintile	High school diploma	Out of labor force										Not applicable														No	No loss	No	No loss	No loss	No	No change	No change	Not selected	Selected	Not selected	Not selected	Not selected	Not selected	Yes	No	Not selected	Not selected	Selected	Selected
84.195.82.139	Between 36 and 45	Female	Limburg	Fifth quintile	Bachelor's	Full-time permanent	Economics and administrations	Other	Sales manager	0	10	5	0	6	1	Somewhat well	Very little	Somewhat	No change	No									I work more hours	No	No loss	No	No loss	No loss	Yes	Drop of more than 10%	Increase of less than 10%	Not selected	Not selected	Not selected	Selected	Selected	Not selected	Yes	No	Not selected	Not selected	Selected	Not selected
84.195.227.184	Between 36 and 45	Male	Limburg	Fifth quintile	Master's	Full-time self-employed	Public administration, security, and law	Lawyers		4	20	3	6	13	10	Somewhat well	To a great extent	To a great extent	Somewhat higher	Yes, permanently	Yes	Full-time self-employed	Economics and administrations	Accountants		To a great extent	Completely	Somewhat higher	I work more hours	Yes	Between 10% and 20%	Yes	Between 10% and 20%	Between 10% and 20%	Yes	Drop of less than 10%	Drop of more than 10%	Selected	Not selected	Not selected	Not selected	Not selected	Not selected	Yes	Yes	Not selected	Not selected	Selected	Not selected
109.134.77.236	Between 36 and 45	Female	Limburg	Second quintile	Bachelor's	Full-time permanent	Education	Primary school teachers		0	0	0	25	15	3	Essentially unaffected	Not at all	Very little	No change	No									I work less hours	No	No loss	No	No loss	No loss	No	Drop of more than 10%	Increase of more than 10%	Not selected	Not selected	Not selected	Not selected	Not selected	Not selected	No	No	Not selected	Not selected	Not selected	Not selected
84.193.210.73	Between 36 and 45	Female	Limburg	Third quintile	High school diploma	Out of labor force										Not applicable														Yes	Between 10% and 20%	Yes	Less than 5%	Between 5% and 10%	Yes	Drop of more than 10%	No change	Not selected	Not selected	Not selected	Not selected	Selected	Selected	No	No	Selected	Not selected	Selected	Not selected
84.193.94.74	Between 46 and 55	Female	Limburg	Prefer not to answer	Associate degree	Out of labor force										Not applicable														No	No loss	No	No loss	No loss	No	No change	No change	Not selected	Not selected	Not selected	Not selected	Not selected	Not selected	Yes	No	Not selected	Not selected	Not selected	Selected
84.194.143.82	Between 56 and 65	Male	Limburg	Second quintile	Some college	Out of labor force										Not applicable														No	No loss	No	No loss	No loss	No	Increase of less than 10%	No change	Not selected	Not selected	Not selected	Not selected	Not selected	Not selected	Yes	No	Not selected	Not selected	Not selected	Not selected
84.194.67.229	Between 46 and 55	Male	Limburg	Third quintile	Associate degree	Full-time permanent	Services	Other	Gemeente arbeider	0	6	0	0	6	0	Not at all	Not at all	To a great extent	No change	No									I work same hours	Yes	Between 5% and 10%	Yes	Less than 5%	Less than 5%	Yes	Drop of more than 10%	Drop of more than 10%	Not selected	Not selected	Not selected	Not selected	Selected	Not selected	Yes	No	Not selected	Not selected	Selected	Not selected
84.195.168.252	Between 36 and 45	Female	Limburg	Second quintile	Bachelor's	Full-time permanent	Services	Other	sociaal culturele werker	0	5	3	0	5	0	Somewhat well	Somewhat	Very little	Somewhat lower	No									I work less hours	No	No loss	Yes	More than 20%	More than 20%	Yes	Drop of more than 10%	No change	Not selected	Not selected	Not selected	Not selected	Not selected	Not selected	No	Yes	Not selected	Not selected	Not selected	Not selected
212.71.9.111	Between 46 and 55	Female	Limburg	Prefer not to answer	High school diploma	Out of labor force										Not applicable														No	No loss	No	No loss	No loss	No	Increase of less than 10%	Drop of more than 10%	Not selected	Not selected	Not selected	Not selected	Not selected	Not selected	No	No	Not selected	Not selected	Selected	Not selected
141.135.166.121	Between 56 and 65	Male	Limburg	Second quintile	High school diploma	Out of labor force										Not applicable														No	No loss	No	No loss	No loss	No	No change	No change	Not selected	Not selected	Not selected	Not selected	Not selected	Not selected	No	No	Not selected	Not selected	Not selected	Not selected
84.195.227.179	Between 36 and 45	Female	Limburg	Second quintile	Bachelor's	Full-time permanent	Public administration, security, and law	Government officials		0	25	5	1	10	2	Somewhat well	Somewhat	To a great extent	Somewhat lower	No									I work less hours	No	No loss	No	No loss	No loss	Yes	Increase of less than 10%	No change	Not selected	Not selected	Not selected	Not selected	Not selected	Not selected	No	Yes	Not selected	Not selected	Not selected	Not selected
84.194.245.50	Above 65	Male	Limburg	Fourth quintile	High school diploma	Out of labor force										Not applicable														No	No loss	No	No loss	No loss	Yes	Drop of more than 10%	No change	Not selected	Selected	Not selected	Not selected	Not selected	Not selected	Yes	Yes	Not selected	Not selected	Not selected	Not selected
94.109.107.136	Between 36 and 45	Female	Limburg	First quintile	Associate degree	Out of labor force										Not applicable														No	No loss	No	No loss	No loss	No	Increase of less than 10%	No change	Not selected	Selected	Not selected	Not selected	Not selected	Selected	No	No	Not selected	Not selected	Selected	Not selected
84.195.251.194	Between 18 and 25	Male	Limburg	Third quintile	Bachelor's	Full-time permanent	Technical	Mechanics		0	8	2	0	10	4	Somewhat well	Somewhat	To a great extent	No change	No									I work same hours	No	No loss	No	No loss	No loss	No	No change	No change	Not selected	Not selected	Not selected	Not selected	Selected	Not selected	Yes	No	Not selected	Not selected	Selected	Not selected
81.240.18.134	Between 56 and 65	Male	Limburg	Prefer not to answer	Associate degree	Full-time permanent	Technical	Production machine operators		0	10	2	0	15	3	Not at all	Somewhat	Somewhat	Somewhat lower	No									I work same hours	Yes	Between 5% and 10%	Yes	Between 5% and 10%	Between 5% and 10%	Yes	Drop of less than 10%	Drop of more than 10%	Not selected	Not selected	Not selected	Not selected	Not selected	Not selected	No	No	Not selected	Not selected	Not selected	Not selected
84.193.178.103	Between 46 and 55	Male	Limburg	Second quintile	High school diploma	Out of labor force										Not applicable														No	No loss	No	No loss	No loss	No	No change	No change	Not selected	Not selected	Not selected	Selected	Selected	Selected	No	No	Not selected	Not selected	Selected	Selected
84.194.225.42	Above 65	Male	Limburg	Third quintile	High school diploma	Out of labor force										Not applicable														No	No loss	No	No loss	No loss	Yes	No change	No change	Not selected	Selected	Not selected	Not selected	Not selected	Not selected	No	No	Not selected	Not selected	Not selected	Not selected
84.192.192.242	Between 36 and 45	Male	Limburg	First quintile	Bachelor's	Full-time permanent	Economics and administrations	Administrative Staff		0	8	0	0	16	0	Somewhat well	Somewhat	To a great extent	No change	No									I work same hours	No	No loss	No	No loss	No loss	No	No change	No change	Not selected	Not selected	Not selected	Not selected	Selected	Not selected	Yes	No	Not selected	Not selected	Not selected	Not selected
81.247.104.225	Between 56 and 65	Male	Limburg	Fifth quintile	Bachelor's	Full-time permanent	Public administration, security, and law	Government officials		0	20	1	0	3	1	Not at all	To a great extent	Completely	No change	No									I work more hours	No	No loss	No	No loss	No loss	No	Drop of more than 10%	Increase of less than 10%	Not selected	Selected	Not selected	Not selected	Not selected	Not selected	No	No	Not selected	Not selected	Selected	Not selected
81.240.36.181	Between 56 and 65	Male	Limburg	Fourth quintile	Master's	Full-time permanent	Public administration, security, and law	Government officials		0	2	0	10	2	0	Not at all	Not at all	Not at all	No change	No									I work more hours	Yes	Between 5% and 10%	No	No loss	No loss	Yes	No change	Increase of more than 10%	Not selected	Not selected	Selected	Selected	Not selected	Not selected	No	Yes	Not selected	Not selected	Not selected	Not selected
78.24.175.65	Between 36 and 45	Female	Limburg	Fourth quintile	Master's	Full-time permanent	Public administration, security, and law	Government officials		1	5	1	0	0	0	Not at all	Somewhat	To a great extent	No change	No									I work same hours	No	No loss	No	No loss	No loss	Yes	No change	No change	Not selected	Not selected	Not selected	Not selected	Not selected	Not selected	No	Yes	Not selected	Not selected	Not selected	Not selected
84.193.130.214	Above 65	Male	Limburg	Fourth quintile	Associate degree	Out of labor force										Not applicable														No	No loss	No	No loss	No loss	No	No change	No change	Not selected	Not selected	Not selected	Not selected	Not selected	Selected	Yes	Yes	Not selected	Not selected	Not selected	Not selected
91.176.6.203	Above 65	Female	Limburg	Third quintile	Associate degree	Out of labor force										Not applicable														No	No loss	No	No loss	No loss	No	No change	No change	Not selected	Not selected	Selected	Not selected	Not selected	Not selected	Yes	Yes	Not selected	Not selected	Not selected	Not selected
213.49.172.33	Above 65	Male	Limburg	Third quintile	No high school	Out of labor force										Not applicable														No	No loss	No	No loss	No loss	No	Increase of less than 10%	No change	Selected	Not selected	Not selected	Selected	Not selected	Not selected	Yes	Yes	Not selected	Not selected	Not selected	Not selected
84.194.33.87	Between 46 and 55	Male	Limburg	Third quintile	Bachelor's	Full-time permanent	Commerce	Other	Boekhouding	0	0	0	2	5	1	Not at all	Somewhat	To a great extent	No change	No									I work more hours	No	No loss	No	No loss	No loss	No	Increase of less than 10%	No change	Not selected	Selected	Not selected	Not selected	Not selected	Not selected	No	Yes	Not selected	Not selected	Not selected	Not selected
84.194.249.98	Between 56 and 65	Male	Limburg	First quintile	Associate degree	Unemployed										Not applicable														Yes	More than 20%	Yes	More than 20%	Between 5% and 10%	No	Increase of more than 10%	Drop of more than 10%	Not selected	Not selected	Not selected	Selected	Not selected	Not selected	No	No	Not selected	Not selected	Not selected	Not selected
83.134.2.52	Between 46 and 55	Male	Limburg	Fifth quintile	Master's	Full-time permanent	Management	Production Managers		0	0	0	1	1	1	Somewhat well	To a great extent	To a great extent	No change	No									I work more hours	Yes	More than 20%	Yes	Less than 5%	Between 10% and 20%	Yes	Drop of more than 10%	Increase of more than 10%	Not selected	Not selected	Not selected	Not selected	Selected	Not selected	No	Yes	Not selected	Not selected	Not selected	Not selected
84.194.158.117	Between 26 and 35	Female	Limburg	Fourth quintile	Bachelor's	Full-time self-employed	Commerce	Call Centre Employees Outbound And Other Sellers		0	5	0	0	6	0	Not at all	Very little	Very little	Somewhat lower	Yes, temporarily	No									Yes	Between 5% and 10%	Yes	Between 10% and 20%	Between 10% and 20%	Yes	Drop of more than 10%	Drop of more than 10%	Not selected	Not selected	Not selected	Not selected	Selected	Not selected	Yes	No	Not selected	Not selected	Not selected	Selected
84.192.84.196	Above 65	Male	Limburg	Third quintile	Bachelor's	Out of labor force										Not applicable														No	No loss	No	No loss	No loss	No	Drop of less than 10%	Increase of less than 10%	Not selected	Selected	Not selected	Not selected	Selected	Not selected	Yes	No	Not selected	Not selected	Not selected	Selected
141.135.179.197	Between 46 and 55	Male	Limburg	Fifth quintile	Master's	Full-time permanent	Public administration, security, and law	Government officials		1	2	0	1	2	0	Somewhat well	Somewhat	To a great extent	No change	No									I work more hours	No	No loss	No	No loss	No loss	Yes	No change	Increase of less than 10%	Not selected	Not selected	Not selected	Not selected	Not selected	Not selected	No	No	Not selected	Not selected	Not selected	Not selected
94.111.143.55	Between 36 and 45	Male	Limburg	Third quintile	High school diploma	Full-time permanent	Technical	Other	magezijnier	0	0	0	0	0	0	Not at all	Somewhat	Somewhat	No change	No									I work less hours	Yes	More than 20%	No	No loss	No loss	Yes	Drop of less than 10%	Drop of more than 10%	Not selected	Not selected	Not selected	Not selected	Not selected	Not selected	No	No	Not selected	Not selected	Not selected	Not selected
84.195.234.126	Above 65	Male	Limburg	Second quintile	Associate degree	Out of labor force										Not applicable														No	No loss	No	No loss	No loss	No	No change	No change	Not selected	Not selected	Not selected	Not selected	Not selected	Not selected	Yes	No	Not selected	Not selected	Not selected	Not selected
62.235.145.16	Between 26 and 35	Male	Limburg	Fifth quintile	Master's	Full-time permanent	Technical	Auxiliary workers Construction and Industry		2	2	0	0	0	0	Somewhat well	Completely	Completely	Much higher	No									I work less hours	Yes	Less than 5%	Yes	Between 5% and 10%	Between 5% and 10%	Yes	Increase of less than 10%	Increase of less than 10%	Not selected	Not selected	Not selected	Not selected	Not selected	Not selected	No	Yes	Not selected	Not selected	Not selected	Not selected
84.192.84.220	Between 46 and 55	Female	Limburg	Third quintile	High school diploma	Out of labor force										Not applicable														No	No loss	No	No loss	No loss	No	No change	No change	Not selected	Not selected	Not selected	Not selected	Selected	Not selected	Yes	No	Not selected	Not selected	Not selected	Not selected
84.194.173.238	Above 65	Male	Limburg	Second quintile	Bachelor's	Out of labor force										Not applicable														No	No loss	No	No loss	No loss	No	Drop of more than 10%	Drop of more than 10%	Selected	Selected	Selected	Selected	Selected	Selected	Yes	No	Not selected	Not selected	Selected	Selected
84.193.98.40	Between 36 and 45	Female	Limburg	Second quintile	Bachelor's	Part-time permanent	Health care and welfare	Social Workers, Group and Residential Advisors		0	0	0	0	100	0	Not at all	Very little	To a great extent	Somewhat higher	No									I work same hours	Yes	Between 5% and 10%	No	No loss	No loss	Yes	Drop of less than 10%	No change	Not selected	Not selected	Not selected	Not selected	Not selected	Not selected	No	No	Selected	Not selected	Not selected	Not selected
84.194.216.87	Between 56 and 65	Male	Limburg	First quintile	High school diploma	Full-time temporary	Management	Business and Administrative Service Managers		0	1	0	0	22	0	Essentially unaffected	Completely	Completely	Much higher	No									I work same hours	No	No loss	No	No loss	No loss	No	No change	Drop of less than 10%	Not selected	Not selected	Selected	Not selected	Not selected	Not selected	Yes	Yes	Not selected	Not selected	Not selected	Not selected
37.184.210.244	Between 36 and 45	Female	Limburg	Prefer not to answer	Associate degree	Unemployed										Not applicable														No	No loss	No	No loss	No loss	No	No change	No change	Not selected	Not selected	Not selected	Not selected	Not selected	Not selected	No	Yes	Not selected	Not selected	Not selected	Not selected
137.120.155.79	Between 56 and 65	Male	Limburg	Fourth quintile	Master's	Full-time permanent	ICT	Software and Application Developers		0	0	0	0	90	90	Somewhat well	Very little	Very little	No change	No									I work same hours	No	No loss	No	No loss	No loss	Yes	No change	No change	Not selected	Not selected	Not selected	Not selected	Selected	Selected	No	No	Not selected	Not selected	Not selected	Not selected
212.239.245.12	Between 26 and 35	Male	Limburg	Third quintile	Some college	Full-time permanent	ICT	Database and Network Specialists		2	2	1	6	6	1	Somewhat well	To a great extent	To a great extent	No change	Yes, temporarily	No									Yes	Between 10% and 20%	Yes	Between 5% and 10%	Less than 5%	Yes	Drop of less than 10%	Drop of less than 10%	Not selected	Not selected	Not selected	Selected	Not selected	Not selected	No	No	Selected	Not selected	Selected	Not selected
94.110.64.127	Between 36 and 45	Male	Limburg	First quintile	Bachelor's	Out of labor force										Not applicable														Yes	Less than 5%	Yes	Between 5% and 10%	Between 10% and 20%	No	No change	Drop of less than 10%	Not selected	Not selected	Not selected	Not selected	Selected	Not selected	No	No	Not selected	Not selected	Not selected	Not selected
84.195.24.65	Between 18 and 25	Female	Limburg	Fourth quintile	Master's	Full-time temporary	Economics and administrations	Other	Douane expert	0	5	0	0	5	0	Somewhat well	To a great extent	To a great extent	Somewhat lower	No									I work more hours	No	No loss	No	No loss	No loss	No	Drop of more than 10%	Increase of more than 10%	Not selected	Not selected	Not selected	Not selected	Selected	Not selected	Yes	No	Not selected	Not selected	Not selected	Selected
109.131.90.225	Above 65	Male	Limburg	Third quintile	Associate degree	Out of labor force										Not applicable														No	No loss	No	No loss	No loss	No	No change	No change	Not selected	Not selected	Not selected	Not selected	Not selected	Selected	Yes	No	Not selected	Not selected	Not selected	Not selected
84.194.143.15	Between 46 and 55	Female	Limburg	Second quintile	High school diploma	Unemployed										Not applicable														No	No loss	No	No loss	No loss	No	No change	No change	Not selected	Selected	Selected	Not selected	Not selected	Not selected	No	No	Not selected	Not selected	Not selected	Not selected
87.67.249.149	Between 26 and 35	Female	Limburg	Fourth quintile	Bachelor's	Full-time permanent	Services	Other	Commercieel bediende vastgoed	0	15	10	0	4	2	Not well	To a great extent	To a great extent	Much lower	Yes, temporarily	No									Yes	Between 5% and 10%	No	No loss	No loss	Yes	Increase of less than 10%	Drop of less than 10%	Not selected	Not selected	Not selected	Not selected	Not selected	Not selected	No	No	Not selected	Not selected	Not selected	Not selected
84.192.150.29	Between 56 and 65	Male	Limburg	Third quintile	High school diploma	Full-time permanent	ICT	Software and Application Developers		0	10	0	0	10	1	Essentially unaffected	Very little	Very little	No change	No									I work same hours	No	No loss	No	No loss	No loss	No	Increase of more than 10%	Drop of less than 10%	Not selected	Not selected	Not selected	Not selected	Not selected	Not selected	No	No	Not selected	Not selected	Not selected	Not selected
84.193.166.65	Between 18 and 25	Female	Limburg	Prefer not to answer	Bachelor's	Out of labor force										Not applicable														No	No loss	No	No loss	No loss	Yes	No change	Drop of more than 10%	Not selected	Not selected	Not selected	Not selected	Not selected	Not selected	No	No	Not selected	Not selected	Selected	Selected
80.201.1.0	Above 65	Male	Limburg	Third quintile	Associate degree	Out of labor force										Not applicable														No	No loss	No	No loss	No loss	No	No change	Drop of less than 10%	Not selected	Not selected	Not selected	Not selected	Not selected	Not selected	No	Yes	Not selected	Not selected	Not selected	Not selected
141.135.133.180	Between 36 and 45	Female	Limburg	First quintile	High school diploma	Out of labor force										Not applicable														Yes	Between 5% and 10%	No	No loss	No loss	No	Increase of more than 10%	Drop of more than 10%	Not selected	Not selected	Not selected	Not selected	Not selected	Selected	No	Yes	Selected	Not selected	Not selected	Not selected
84.194.52.230	Between 36 and 45	Male	Limburg	Third quintile	High school diploma	Full-time self-employed	Commerce	Sales staff Retail		0	50	50	0	50	50	Essentially unaffected	Somewhat	Somewhat	Somewhat lower	No									I work less hours	No	No loss	Yes	Between 5% and 10%	Between 5% and 10%	Yes	Drop of less than 10%	No change	Not selected	Not selected	Not selected	Not selected	Not selected	Not selected	No	No	Not selected	Not selected	Not selected	Not selected
84.193.1.22	Between 18 and 25	Male	Limburg	Fifth quintile	Bachelor's	Full-time permanent	Education	Primary school teachers		1	1	2	2	2	1	Essentially unaffected	Completely	Completely	Much higher	Yes, permanently	Yes	Full-time permanent	ICT	Database and Network Specialists		Completely	Completely	Much higher	I work same hours	No	No loss	Yes	More than 20%	More than 20%	Yes	Increase of less than 10%	No change	Not selected	Selected	Not selected	Not selected	Not selected	Selected	Yes	No	Not selected	Selected	Not selected	Not selected
213.219.161.70	Between 46 and 55	Male	Limburg	First quintile	Associate degree	Part-time permanent	Services	Other	horeca	0	0	0	0	2	0	Not at all	Somewhat	Somewhat	No change	Yes, temporarily	No									Yes	Between 5% and 10%	Yes	Between 5% and 10%	Between 5% and 10%	No	No change	No change	Selected	Not selected	Not selected	Not selected	Not selected	Not selected	Yes	No	Not selected	Not selected	Not selected	Not selected
77.109.90.72	Between 46 and 55	Female	Limburg	Second quintile	Associate degree	Part-time permanent	Health care and welfare	Nurses (Mbo)		0	3	25	0	3	10	Not at all	Not at all	To a great extent	Somewhat higher	No									I work same hours	No	No loss	No	No loss	No loss	Yes	No change	No change	Not selected	Not selected	Not selected	Selected	Not selected	Not selected	No	Yes	Not selected	Not selected	Selected	Not selected
84.193.28.152	Above 65	Female	Limburg	First quintile	Associate degree	Out of labor force										Not applicable														Yes	Between 10% and 20%	Yes	Less than 5%	Less than 5%	No	Increase of less than 10%	Drop of less than 10%	Not selected	Not selected	Not selected	Not selected	Not selected	Not selected	No	No	Not selected	Not selected	Selected	Not selected
62.205.88.105	Between 36 and 45	Male	Limburg	Prefer not to answer	High school diploma	Full-time self-employed	Transportation and logistics	Other	14	0	0	0	0	0	0	Not at all	To a great extent	Somewhat	No change	Yes, permanently	Yes	Full-time permanent	Transportation and logistics	Other	Continenttransporteur	Somewhat	Somewhat	No change	I work more hours	No	No loss	No	No loss	No loss	No	No change	No change	Not selected	Not selected	Not selected	Not selected	Not selected	Not selected	Yes	Yes	Not selected	Not selected	Not selected	Not selected
84.193.196.135	Between 46 and 55	Female	Limburg	First quintile	High school diploma	Part-time permanent	Health care and welfare	Other	Begeleiding	1	2	1	0	1	0	Somewhat well	Somewhat	Somewhat	No change	No									I work same hours	No	No loss	No	No loss	No loss	No	No change	No change	Not selected	Not selected	Not selected	Not selected	Not selected	Not selected	No	No	Not selected	Not selected	Not selected	Not selected
141.135.137.33	Between 56 and 65	Male	Limburg	First quintile	High school diploma	Out of labor force										Not applicable														No	No loss	No	No loss	No loss	No	Drop of less than 10%	Increase of less than 10%	Not selected	Not selected	Not selected	Not selected	Not selected	Not selected	No	Yes	Not selected	Not selected	Not selected	Not selected
84.192.205.6	Between 46 and 55	Female	Limburg	Fourth quintile	Doctorate/Professional	Full-time self-employed	Public administration, security, and law	Lawyers		0	0	0	0	0	1	Somewhat well	Very little	Somewhat	Somewhat higher	No									I work same hours	Yes	Less than 5%	Yes	Less than 5%	Between 5% and 10%	Yes	No change	No change	Not selected	Not selected	Not selected	Not selected	Not selected	Not selected	No	No	Not selected	Not selected	Not selected	Not selected
91.182.154.214	Between 18 and 25	Male	Limburg	Third quintile	High school diploma	Full-time permanent	Economics and administrations	Accounting Staff		0	0	0	1	1	0	Somewhat well	Somewhat	Somewhat	No change	No									I work same hours	No	No loss	No	No loss	No loss	Yes	Drop of less than 10%	No change	Not selected	Not selected	Not selected	Not selected	Not selected	Not selected	No	No	Not selected	Not selected	Not selected	Not selected
84.195.244.141	Between 18 and 25	Female	Limburg	Fourth quintile	High school diploma	Out of labor force										Not applicable														No	No loss	No	No loss	No loss	No	Drop of more than 10%	Drop of more than 10%	Not selected	Not selected	Not selected	Not selected	Selected	Not selected	No	Yes	Not selected	Not selected	Selected	Not selected
84.192.204.194	Between 36 and 45	Male	Limburg	Fourth quintile	Bachelor's	Full-time permanent	Technical	Production Leaders Industry and Construction		0	5	0	0	8	0	Not well	Very little	Very little	Somewhat lower	Yes, temporarily	No									Yes	Between 10% and 20%	No	No loss	No loss	No	Drop of more than 10%	No change	Not selected	Not selected	Not selected	Not selected	Not selected	Not selected	No	Yes	Not selected	Not selected	Not selected	Not selected
193.121.129.127	Between 36 and 45	Male	Limburg	Second quintile	Some college	Full-time permanent	Transportation and logistics	Operators Mobile Machines		0	4	0	0	20	0	Not well	Somewhat	Very little	Somewhat lower	No									I work same hours	Yes	Between 10% and 20%	Yes	Between 10% and 20%	Between 10% and 20%	Yes	Increase of less than 10%	Drop of more than 10%	Not selected	Not selected	Not selected	Not selected	Selected	Not selected	Yes	No	Not selected	Not selected	Selected	Not selected
81.247.136.56	Between 36 and 45	Female	Limburg	Prefer not to answer	Master's	Unemployed										Not applicable														Yes	Less than 5%	Yes	Less than 5%	Less than 5%	Yes	Drop of more than 10%	Drop of more than 10%	Not selected	Not selected	Not selected	Not selected	Not selected	Not selected	No	Yes	Not selected	Not selected	Not selected	Not selected
84.194.244.195	Between 18 and 25	Male	Limburg	Second quintile	High school diploma	Unemployed										Not applicable														Yes	Between 10% and 20%	Yes	Between 5% and 10%	Between 10% and 20%	Yes	Drop of less than 10%	Drop of less than 10%	Not selected	Not selected	Selected	Not selected	Not selected	Selected	Yes	No	Not selected	Selected	Selected	Not selected
84.195.92.138	Between 36 and 45	Male	Limburg	Fifth quintile	Master's	Part-time self-employed	Commerce	Other	HR	1	1	1	1	1	1	Not well	Completely	Somewhat	Much lower	Yes, temporarily	No									Yes	More than 20%	Yes	More than 20%	More than 20%	Yes	Drop of more than 10%	Drop of more than 10%	Not selected	Not selected	Not selected	Not selected	Not selected	Selected	Yes	No	Not selected	Not selected	Selected	Not selected
87.65.50.138	Above 65	Female	Limburg	Second quintile	Master's	Out of labor force										Not applicable														No	No loss	No	No loss	No loss	No	Drop of more than 10%	No change	Not selected	Not selected	Not selected	Not selected	Not selected	Not selected	No	No	Not selected	Not selected	Not selected	Not selected
81.247.133.245	Between 26 and 35	Male	Limburg	Fourth quintile	High school diploma	Full-time permanent	Commerce	Sales staff Retail		0	20	10	0	10	7	Essentially unaffected	Very little	Somewhat	Somewhat higher	No									I work same hours	No	No loss	No	No loss	No loss	No	Increase of less than 10%	Drop of less than 10%	Not selected	Not selected	Not selected	Not selected	Selected	Not selected	No	Yes	Not selected	Not selected	Selected	Not selected
84.194.232.240	Between 56 and 65	Male	Limburg	Prefer not to answer	Bachelor's	Out of labor force										Not applicable														No	No loss	No	No loss	No loss	No	No change	No change	Not selected	Not selected	Not selected	Not selected	Not selected	Not selected	No	Yes	Not selected	Not selected	Not selected	Not selected
84.192.37.98	Between 56 and 65	Female	Limburg	Third quintile	High school diploma	Part-time permanent	Commerce	Sales staff Retail		2	0	0	0	4	2	Not at all	Not at all	Completely	No change	No									I work same hours	No	No loss	No	No loss	No loss	No	Increase of more than 10%	No change	Not selected	Selected	Not selected	Not selected	Not selected	Not selected	No	No	Not selected	Not selected	Selected	Not selected
84.195.6.122	Between 56 and 65	Female	Limburg	Fifth quintile	Bachelor's	Full-time permanent	Education	Teachers secondary education		0	2	4	0	2	4	Not well	Not at all	Somewhat	No change	No									I work less hours	No	No loss	No	No loss	No loss	No	Drop of more than 10%	Increase of less than 10%	Not selected	Not selected	Not selected	Not selected	Not selected	Not selected	Yes	No	Not selected	Not selected	Not selected	Not selected
141.135.146.200	Between 46 and 55	Male	Limburg	Fourth quintile	High school diploma	Full-time permanent	Technical	Production machine operators		0	12	2	3	6	1	Not well	To a great extent	Completely	Somewhat lower	No									I work less hours	Yes	Between 5% and 10%	Yes	Between 5% and 10%	Between 10% and 20%	Yes	Drop of more than 10%	No change	Not selected	Not selected	Not selected	Not selected	Not selected	Not selected	No	No	Not selected	Not selected	Selected	Not selected
81.11.200.129	Between 56 and 65	Male	Limburg	Third quintile	Associate degree	Full-time permanent	Technical	Metalworkers and Construction Workers		2	30	2	0	10	2	Not at all	Somewhat	Somewhat	No change	No									I work less hours	Yes	More than 20%	Yes	Less than 5%	Between 5% and 10%	No	No change	No change	Not selected	Not selected	Not selected	Selected	Not selected	Not selected	No	No	Selected	Selected	Selected	Selected
84.194.173.38	Above 65	Male	Limburg	Second quintile	High school diploma	Out of labor force										Not applicable														No	No loss	No	No loss	No loss	No	Increase of less than 10%	No change	Not selected	Not selected	Not selected	Not selected	Not selected	Selected	No	No	Not selected	Not selected	Not selected	Not selected
84.194.44.61	Between 36 and 45	Female	Limburg	Fourth quintile	Some college	Full-time permanent	Services	Other	Traffic manager klantendienst	0	80	0	0	10	0	Essentially unaffected	To a great extent	To a great extent	No change	No									I work more hours	No	No loss	No	No loss	No loss	Yes	Drop of more than 10%	Increase of more than 10%	Not selected	Not selected	Not selected	Not selected	Not selected	Not selected	Yes	No	Not selected	Not selected	Not selected	Not selected
84.195.83.97	Between 18 and 25	Male	Limburg	Third quintile	Some college	Full-time self-employed	ICT	Software and Application Developers		3	10	0	0	0	0	Somewhat well	Not at all	Not at all	Somewhat lower	Yes, permanently	No									No	No loss	Yes	Between 5% and 10%	Between 10% and 20%	Yes	No change	Drop of less than 10%	Not selected	Not selected	Not selected	Not selected	Not selected	Not selected	Yes	No	Selected	Not selected	Not selected	Not selected
188.189.1.231	Between 46 and 55	Female	Limburg	Second quintile	High school diploma	Part-time permanent	Technical	Other	poetsvrouw	0	5	0	2	0	0	Essentially unaffected	Somewhat	Very little	No change	No									I work same hours	No	No loss	No	No loss	No loss	Yes	No change	No change	Not selected	Not selected	Not selected	Not selected	Not selected	Not selected	Yes	No	Not selected	Not selected	Not selected	Not selected
84.195.20.196	Between 26 and 35	Female	Limburg	Prefer not to answer	Associate degree	Part-time permanent	Health care and welfare	Caretakers		0	0	0	0	0	30	Not well	Not at all	Somewhat	Somewhat higher	No									I work more hours	No	No loss	No	No loss	No loss	Yes	Drop of less than 10%	No change	Not selected	Not selected	Not selected	Not selected	Not selected	Not selected	No	No	Not selected	Not selected	Not selected	Not selected
84.195.5.157	Between 26 and 35	Female	Limburg	Fifth quintile	Master's	Full-time permanent	Arts and communication	Graphic Designers And Product Designers		5	30	2	0	10	0	Essentially unaffected	Very little	Somewhat	No change	No									I work same hours	No	No loss	No	No loss	No loss	Yes	Drop of more than 10%	Increase of more than 10%	Not selected	Not selected	Not selected	Not selected	Selected	Not selected	No	No	Not selected	Not selected	Not selected	Not selected
87.66.219.196	Between 26 and 35	Female	Limburg	Prefer not to answer	Associate degree	Full-time self-employed	Commerce	Checkout staff		20	100	50	3	10	3	Not well	To a great extent	Somewhat	Somewhat higher	No									I work same hours	No	No loss	No	No loss	No loss	No	Increase of less than 10%	Drop of more than 10%	Not selected	Not selected	Not selected	Not selected	Selected	Not selected	No	No	Not selected	Not selected	Not selected	Not selected
84.193.69.85	Between 18 and 25	Female	Limburg	Prefer not to answer	High school diploma	Unemployed										Not applicable														No	No loss	No	No loss	No loss	Yes	Drop of less than 10%	No change	Not selected	Not selected	Not selected	Not selected	Not selected	Not selected	No	No	Not selected	Not selected	Not selected	Selected
84.195.236.156	Between 36 and 45	Female	Limburg	Prefer not to answer	High school diploma	Out of labor force										Not applicable														No	No loss	No	No loss	No loss	No	Increase of more than 10%	Drop of less than 10%	Not selected	Not selected	Not selected	Not selected	Selected	Selected	No	No	Not selected	Not selected	Selected	Not selected
109.143.111.183	Between 46 and 55	Male	Limburg	Second quintile	High school diploma	Full-time permanent	Technical	Production Leaders Industry and Construction		1	0	0	0	10	2	Somewhat well	To a great extent	To a great extent	Somewhat lower	Yes, temporarily	No									Yes	Between 10% and 20%	Yes	Between 10% and 20%	Between 10% and 20%	No	Drop of more than 10%	Drop of more than 10%	Not selected	Not selected	Not selected	Not selected	Not selected	Not selected	No	Yes	Not selected	Not selected	Not selected	Not selected
141.135.159.124	Between 36 and 45	Female	Limburg	Third quintile	Master's	Full-time self-employed	Economics and administrations	Business Service Providers		0	0	0	0	1	0	Somewhat well	Very little	Somewhat	Much lower	Yes, temporarily	No									Yes	Less than 5%	Yes	More than 20%	More than 20%	Yes	Drop of less than 10%	No change	Not selected	Not selected	Not selected	Not selected	Not selected	Not selected	No	No	Not selected	Not selected	Selected	Not selected
193.121.128.230	Between 36 and 45	Female	Limburg	Second quintile	Associate degree	Part-time permanent	Health care and welfare	Caretakers		1	1	1	1	1	1	Essentially unaffected	Somewhat	Somewhat	Somewhat lower	No									I work more hours	No	No loss	No	No loss	No loss	No	Drop of more than 10%	No change	Not selected	Not selected	Not selected	Not selected	Not selected	Selected	No	Yes	Not selected	Not selected	Not selected	Not selected
84.193.237.136	Between 36 and 45	Female	Limburg	First quintile	Associate degree	Out of labor force										Not applicable														No	No loss	No	No loss	No loss	No	No change	No change	Not selected	Not selected	Not selected	Not selected	Selected	Not selected	Yes	No	Not selected	Selected	Selected	Selected
94.110.81.198	Between 36 and 45	Male	Limburg	Prefer not to answer	High school diploma	Full-time permanent	Technical	Other	Arbeider	2	2	3	0	0	0	Not at all	To a great extent	Not at all	No change	No									I work same hours	Yes	Between 10% and 20%	Yes	Between 5% and 10%	Between 5% and 10%	Yes	No change	Drop of less than 10%	Not selected	Not selected	Not selected	Not selected	Selected	Not selected	Yes	Yes	Not selected	Not selected	Not selected	Not selected
84.194.69.28	Between 18 and 25	Female	Limburg	Second quintile	Bachelor's	Out of labor force										Not applicable														Yes	More than 20%	Yes	Less than 5%	Less than 5%	No	Drop of less than 10%	Drop of more than 10%	Not selected	Not selected	Not selected	Not selected	Selected	Not selected	Yes	No	Not selected	Not selected	Not selected	Selected
84.192.46.133	Between 56 and 65	Female	Limburg	First quintile	High school diploma	Unemployed										Not applicable														No	No loss	No	No loss	No loss	Yes	No change	No change	Not selected	Not selected	Not selected	Not selected	Not selected	Not selected	No	No	Not selected	Not selected	Not selected	Not selected
87.65.53.88	Between 36 and 45	Female	Limburg	Fourth quintile	Master's	Full-time permanent	Economics and administrations	Bookkeepers		0	50	0	0	10	0	Somewhat well	To a great extent	Somewhat	No change	No									I work more hours	No	No loss	No	No loss	No loss	No	Drop of less than 10%	Increase of less than 10%	Not selected	Not selected	Not selected	Not selected	Not selected	Selected	No	No	Not selected	Not selected	Selected	Not selected
185.194.187.3	Between 18 and 25	Female	Limburg	Fifth quintile	Bachelor's	Out of labor force										Not applicable														No	No loss	No	No loss	No loss	No	Increase of less than 10%	No change	Not selected	Not selected	Not selected	Not selected	Not selected	Selected	No	No	Not selected	Not selected	Not selected	Not selected
84.195.8.158	Between 26 and 35	Female	Limburg	Prefer not to answer	Bachelor's	Full-time permanent	Economics and administrations	Administrative Staff		0	4	0	0	4	0	Essentially unaffected	Completely	To a great extent	No change	No									I work same hours	No	No loss	No	No loss	No loss	Yes	Drop of less than 10%	Increase of more than 10%	Not selected	Not selected	Not selected	Not selected	Not selected	Not selected	No	No	Not selected	Not selected	Not selected	Not selected
94.110.42.13	Between 56 and 65	Female	Oost-Vlaanderen	Second quintile	High school diploma	Out of labor force										Not applicable														No	No loss	No	No loss	No loss	No	No change	No change	Not selected	Not selected	Not selected	Not selected	Not selected	Not selected	No	No	Not selected	Not selected	Not selected	Not selected
91.87.62.52	Between 26 and 35	Male	Oost-Vlaanderen	Fourth quintile	Bachelor's	Full-time permanent	Management	Other	Aankoopmanager	0	0	0	1	3	0	Essentially unaffected	To a great extent	To a great extent	No change	No									I work same hours	No	No loss	No	No loss	No loss	No	Drop of less than 10%	Increase of more than 10%	Not selected	Not selected	Not selected	Not selected	Selected	Not selected	No	Yes	Not selected	Not selected	Not selected	Not selected
78.21.205.33	Between 26 and 35	Male	Oost-Vlaanderen	Fourth quintile	Some college	Full-time permanent	Transportation and logistics	Loaders, Unloaders And Pocket Fillers		0	10	0	0	8	0	Somewhat well	To a great extent	To a great extent	No change	No									I work same hours	No	No loss	No	No loss	No loss	Yes	No change	Increase of less than 10%	Not selected	Not selected	Not selected	Not selected	Not selected	Not selected	No	No	Not selected	Not selected	Selected	Not selected
83.134.148.68	Between 26 and 35	Female	Oost-Vlaanderen	First quintile	Bachelor's	Full-time permanent	Management	Production Managers		0	0	0	0	40	20	Not well	Very little	Somewhat	Somewhat lower	Yes, temporarily	No									Yes	Between 10% and 20%	Yes	Between 5% and 10%	Between 5% and 10%	No	Drop of less than 10%	Drop of more than 10%	Not selected	Not selected	Not selected	Not selected	Not selected	Not selected	No	Yes	Selected	Not selected	Selected	Not selected
78.20.89.101	Between 36 and 45	Male	Oost-Vlaanderen	Fourth quintile	Bachelor's	Full-time permanent	Public administration, security, and law	Government officials		0	10	0	0	25	0	Somewhat well	Somewhat	Somewhat	No change	No									I work same hours	No	No loss	No	No loss	No loss	Yes	No change	No change	Not selected	Not selected	Not selected	Not selected	Not selected	Not selected	No	No	Not selected	Not selected	Not selected	Not selected
213.118.111.167	Between 46 and 55	Female	Oost-Vlaanderen	Fifth quintile	Bachelor's	Full-time permanent	Education	Other	Verantwoordelijke boekhouding	0	10	0	0	10	5	Essentially unaffected	Somewhat	To a great extent	No change	No									I work more hours	Yes	Between 10% and 20%	Yes	Between 10% and 20%	Between 10% and 20%	No	Increase of more than 10%	Drop of more than 10%	Not selected	Not selected	Not selected	Not selected	Selected	Not selected	Yes	Yes	Not selected	Not selected	Not selected	Not selected
78.20.91.170	Between 26 and 35	Female	Oost-Vlaanderen	Fourth quintile	Master's	Full-time permanent	Education	Teachers secondary education		2	0	0	0	30	0	Somewhat well	Somewhat	Somewhat	No change	No									I work same hours	No	No loss	No	No loss	No loss	Yes	No change	No change	Not selected	Not selected	Not selected	Not selected	Not selected	Not selected	Yes	No	Not selected	Not selected	Not selected	Not selected
78.20.119.103	Between 46 and 55	Male	Oost-Vlaanderen	First quintile	High school diploma	Out of labor force										Not applicable														No	No loss	No	No loss	No loss	Yes	No change	No change	Selected	Not selected	Not selected	Not selected	Not selected	Not selected	Yes	No	Not selected	Not selected	Not selected	Not selected
109.139.65.65	Between 26 and 35	Female	Oost-Vlaanderen	Fifth quintile	Master's	Full-time self-employed	Health care and welfare	Doctors		10	7	6	0	3	1	Not at all	Not at all	Completely	Somewhat higher	No									I work same hours	No	No loss	No	No loss	No loss	Yes	No change	No change	Not selected	Not selected	Not selected	Not selected	Not selected	Selected	Yes	No	Not selected	Not selected	Selected	Not selected
188.189.253.212	Between 46 and 55	Male	Oost-Vlaanderen	First quintile	High school diploma	Out of labor force										Not applicable														No	No loss	Yes	Less than 5%	Less than 5%	No	No change	No change	Not selected	Not selected	Not selected	Selected	Selected	Selected	No	No	Selected	Not selected	Selected	Selected
78.23.26.162	Between 36 and 45	Female	Oost-Vlaanderen	Fourth quintile	Bachelor's	Full-time permanent	Education	Teachers secondary education		0	0	2	80	30	2	Somewhat well	Very little	Very little	No change	No									I work same hours	No	No loss	No	No loss	No loss	Yes	Drop of more than 10%	Increase of less than 10%	Not selected	Not selected	Not selected	Not selected	Not selected	Selected	Yes	No	Not selected	Not selected	Selected	Not selected
78.23.155.109	Between 56 and 65	Male	Oost-Vlaanderen	Prefer not to answer	High school diploma	Full-time permanent	Management	Other	Programma Manager	0	10	2	0	10	2	Essentially unaffected	Completely	Completely	No change	No									I work more hours	No	No loss	No	No loss	No loss	No	Drop of more than 10%	Increase of less than 10%	Selected	Not selected	Not selected	Not selected	Not selected	Not selected	Yes	No	Not selected	Not selected	Not selected	Not selected
78.21.249.173	Between 56 and 65	Male	Oost-Vlaanderen	First quintile	High school diploma	Out of labor force										Not applicable														No	No loss	No	No loss	No loss	No	No change	Increase of less than 10%	Not selected	Not selected	Not selected	Not selected	Not selected	Selected	Yes	No	Not selected	Not selected	Not selected	Not selected
91.178.5.103	Between 18 and 25	Female	Oost-Vlaanderen	Third quintile	Bachelor's	Full-time permanent	Health care and welfare	Social Workers		0	10	3	0	5	10	Somewhat well	Somewhat	Somewhat	No change	No									I work same hours	No	No loss	No	No loss	No loss	No	No change	No change	Not selected	Selected	Not selected	Not selected	Not selected	Not selected	Yes	No	Not selected	Not selected	Not selected	Not selected
178.118.244.206	Between 36 and 45	Female	Oost-Vlaanderen	Fifth quintile	High school diploma	Full-time permanent	Economics and administrations	Administrative Staff		0	30	0	0	10	0	Not well	Completely	Completely	No change	No									I work more hours	No	No loss	No	No loss	No loss	Yes	Increase of more than 10%	No change	Not selected	Not selected	Not selected	Not selected	Selected	Not selected	No	No	Not selected	Not selected	Not selected	Not selected
81.245.29.152	Between 18 and 25	Male	Oost-Vlaanderen	Second quintile	Bachelor's	Full-time temporary	Health care and welfare	Social Workers, Group and Residential Advisors		2	29	1	0	9	0	Somewhat well	Somewhat	Very little	Somewhat lower	Yes, temporarily	No									Yes	Between 5% and 10%	No	No loss	No loss	No	Increase of less than 10%	Drop of less than 10%	Not selected	Not selected	Not selected	Not selected	Selected	Not selected	No	No	Not selected	Not selected	Not selected	Not selected
213.119.34.102	Between 46 and 55	Female	Oost-Vlaanderen	Second quintile	Associate degree	Out of labor force										Not applicable														Yes	More than 20%	Yes	Between 10% and 20%	Between 5% and 10%	No	Increase of more than 10%	No change	Not selected	Selected	Not selected	Not selected	Not selected	Not selected	Yes	No	Not selected	Not selected	Not selected	Selected
213.119.42.177	Between 46 and 55	Male	Oost-Vlaanderen	Fourth quintile	Associate degree	Full-time permanent	Technical	Construction workers Rough construction		0	5	0	0	3	0	Not at all	Not at all	Not at all	No change	Yes, temporarily	No									No	No loss	No	No loss	No loss	Yes	No change	No change	Not selected	Selected	Not selected	Not selected	Not selected	Not selected	No	No	Not selected	Not selected	Not selected	Not selected
178.118.249.78	Between 26 and 35	Male	Oost-Vlaanderen	Third quintile	High school diploma	Full-time permanent	ICT	Software and Application Developers		1	5	2	2	9	1	Essentially unaffected	Very little	To a great extent	Somewhat lower	Yes, permanently	No									No	No loss	Yes	Between 5% and 10%	Between 10% and 20%	Yes	Drop of less than 10%	Drop of less than 10%	Selected	Not selected	Not selected	Not selected	Not selected	Not selected	No	Yes	Not selected	Not selected	Not selected	Not selected
78.21.42.119	Between 36 and 45	Male	Oost-Vlaanderen	Third quintile	Master's	Full-time permanent	Technical	Technicians Architecture and Nature		2	4	4	0	5	2	Somewhat well	Somewhat	Somewhat	Somewhat lower	No									I work same hours	No	No loss	No	No loss	No loss	No	Drop of less than 10%	Increase of less than 10%	Not selected	Selected	Not selected	Not selected	Not selected	Not selected	Yes	Yes	Not selected	Not selected	Not selected	Selected
178.117.63.220	Above 65	Male	Oost-Vlaanderen	Second quintile	Associate degree	Out of labor force										Not applicable														No	No loss	No	No loss	No loss	No	No change	No change	Not selected	Not selected	Not selected	Not selected	Not selected	Not selected	Yes	No	Not selected	Not selected	Not selected	Not selected
81.247.48.66	Between 18 and 25	Female	Oost-Vlaanderen	Fifth quintile	Bachelor's	Full-time permanent	Economics and administrations	Transport planners and Logistics Employees		2	6	2	0	2	0	Essentially unaffected	Completely	Somewhat	No change	No									I work same hours	Yes	Less than 5%	No	No loss	No loss	No	No change	No change	Not selected	Not selected	Not selected	Not selected	Not selected	Not selected	No	Yes	Not selected	Not selected	Selected	Not selected
91.180.192.31	Between 26 and 35	Female	Oost-Vlaanderen	First quintile	No high school	Unemployed										Not applicable														No	No loss	No	No loss	No loss	No	No change	No change	Not selected	Not selected	Not selected	Not selected	Selected	Selected	No	Yes	Not selected	Not selected	Not selected	Not selected
78.20.34.97	Between 26 and 35	Female	Oost-Vlaanderen	Fourth quintile	Bachelor's	Full-time permanent	Commerce	Other	Administratief bediende verkoop	0	4	1	0	8	0	Somewhat well	To a great extent	To a great extent	Somewhat lower	Yes, temporarily	No									No	No loss	No	No loss	No loss	No	Drop of more than 10%	No change	Not selected	Not selected	Not selected	Not selected	Not selected	Not selected	No	No	Not selected	Not selected	Not selected	Not selected
178.117.85.187	Between 26 and 35	Female	Oost-Vlaanderen	Second quintile	Bachelor's	Part-time self-employed	Education	Primary school teachers		40	5	2	40	5	2	Somewhat well	Very little	Very little	No change	No									I work same hours	No	No loss	Yes	Less than 5%	Less than 5%	No	Drop of more than 10%	Drop of more than 10%	Not selected	Not selected	Not selected	Not selected	Not selected	Not selected	No	No	Not selected	Not selected	Selected	Selected
78.20.230.47	Between 26 and 35	Female	Oost-Vlaanderen	Fourth quintile	Master's	Full-time permanent	Health care and welfare	Psychologists And Sociologists		0	0	0	2	10	0	Somewhat well	To a great extent	To a great extent	Somewhat higher	No									I work more hours	No	No loss	No	No loss	No loss	Yes	Increase of less than 10%	Increase of less than 10%	Not selected	Not selected	Not selected	Not selected	Not selected	Not selected	Yes	No	Not selected	Not selected	Not selected	Not selected
194.78.126.154	Between 26 and 35	Female	Oost-Vlaanderen	Third quintile	High school diploma	Full-time permanent	Economics and administrations	Bookkeepers		0	15	0	0	10	0	Somewhat well	To a great extent	Very little	Somewhat lower	Yes, temporarily	No									Yes	Between 5% and 10%	No	No loss	No loss	No	Drop of less than 10%	No change	Not selected	Not selected	Not selected	Not selected	Not selected	Selected	No	No	Not selected	Not selected	Not selected	Not selected
78.20.20.231	Between 56 and 65	Female	Oost-Vlaanderen	Second quintile	No high school	Full-time permanent	Services	Other	Bediende verkoopster	0	0	0	40	120	60	Essentially unaffected	Not at all	Completely	Much higher	No									I work more hours	No	No loss	No	No loss	No loss	No	No change	No change	Not selected	Not selected	Not selected	Not selected	Selected	Not selected	Yes	Yes	Not selected	Not selected	Not selected	Not selected
213.118.189.12	Between 46 and 55	Female	Oost-Vlaanderen	Fifth quintile	Bachelor's	Part-time permanent	Commerce	Other	Bankbediende	0	30	15	0	3	1	Not at all	To a great extent	To a great extent	Somewhat lower	No									I work same hours	No	No loss	No	No loss	No loss	No	Drop of more than 10%	Increase of more than 10%	Not selected	Not selected	Not selected	Not selected	Not selected	Not selected	No	No	Not selected	Not selected	Not selected	Not selected
87.66.186.196	Between 46 and 55	Male	Oost-Vlaanderen	Fifth quintile	Master's	Full-time permanent	Management	Sales and Marketing Managers		0	15	0	0	2	0	Somewhat well	Somewhat	To a great extent	Somewhat lower	No									I work same hours	No	No loss	No	No loss	No loss	Yes	No change	No change	Not selected	Not selected	Not selected	Not selected	Not selected	Not selected	Yes	No	Not selected	Not selected	Not selected	Not selected
78.23.243.31	Between 56 and 65	Male	Oost-Vlaanderen	Second quintile	Master's	Full-time self-employed	Agriculture	Livestock breeders		0	0	0	0	0	0	Somewhat well	Completely	Completely	No change	No									I work same hours	No	No loss	No	No loss	No loss	No	Increase of less than 10%	No change	Not selected	Not selected	Not selected	Not selected	Not selected	Not selected	No	No	Not selected	Not selected	Not selected	Not selected
84.192.129.214	Between 18 and 25	Female	Oost-Vlaanderen	Third quintile	Bachelor's	Part-time permanent	Management	Sales and Marketing Managers		2	2	0	3	5	2	Somewhat well	To a great extent	To a great extent	Somewhat lower	No									I work same hours	No	No loss	Yes	More than 20%	Between 5% and 10%	No	Increase of less than 10%	Increase of less than 10%	Not selected	Selected	Not selected	Not selected	Not selected	Not selected	No	No	Not selected	Selected	Selected	Not selected
5.23.158.18	Between 56 and 65	Male	Oost-Vlaanderen	Fourth quintile	High school diploma	Out of labor force										Not applicable														Yes	Between 5% and 10%	No	No loss	No loss	No	Increase of less than 10%	No change	Not selected	Not selected	Not selected	Not selected	Not selected	Not selected	Yes	No	Not selected	Not selected	Not selected	Not selected
80.200.51.68	Between 36 and 45	Female	Oost-Vlaanderen	Second quintile	Bachelor's	Out of labor force										Not applicable														No	No loss	No	No loss	No loss	Yes	No change	Drop of more than 10%	Not selected	Not selected	Selected	Not selected	Not selected	Not selected	No	Yes	Not selected	Not selected	Not selected	Not selected
78.23.12.84	Between 26 and 35	Male	Oost-Vlaanderen	First quintile	Associate degree	Full-time permanent	Commerce	Other	Grafisch Vormgever	0	7	0	0	5	0	Somewhat well	Somewhat	To a great extent	Somewhat lower	No									I work same hours	Yes	Between 5% and 10%	No	No loss	No loss	No	Drop of more than 10%	No change	Not selected	Not selected	Not selected	Selected	Selected	Not selected	No	No	Selected	Not selected	Not selected	Selected
213.118.191.254	Between 36 and 45	Female	Oost-Vlaanderen	Fifth quintile	Master's	Full-time permanent	Economics and administrations	Accountants		0	10	0	0	12	0	Not well	To a great extent	To a great extent	No change	No									I work less hours	No	No loss	No	No loss	No loss	Yes	Drop of less than 10%	Drop of less than 10%	Not selected	Not selected	Not selected	Not selected	Selected	Not selected	No	No	Not selected	Not selected	Selected	Not selected
81.11.168.33	Between 36 and 45	Male	Oost-Vlaanderen	Fourth quintile	Some college	Full-time permanent	Transportation and logistics	Loaders, Unloaders And Pocket Fillers		0	0	0	0	0	0	Not at all	Very little	To a great extent	No change	Yes, temporarily	No									Yes	More than 20%	Yes	Between 10% and 20%	Between 10% and 20%	No	Increase of more than 10%	Drop of more than 10%	Not selected	Not selected	Not selected	Selected	Selected	Not selected	No	Yes	Not selected	Not selected	Not selected	Not selected
178.118.243.191	Between 26 and 35	Male	Oost-Vlaanderen	Second quintile	Master's	Full-time permanent	Public administration, security, and law	Lawyers		0	4	0	0	12	0	Not at all	Very little	Somewhat	Much higher	No									I work less hours	No	No loss	No	No loss	No loss	No	Drop of more than 10%	Increase of more than 10%	Not selected	Not selected	Not selected	Not selected	Selected	Not selected	No	No	Not selected	Not selected	Selected	Selected
81.247.62.113	Between 56 and 65	Female	Oost-Vlaanderen	Prefer not to answer	High school diploma	Out of labor force										Not applicable														No	No loss	No	No loss	No loss	No	No change	No change	Not selected	Selected	Not selected	Not selected	Selected	Not selected	No	No	Not selected	Not selected	Not selected	Not selected
178.117.224.51	Between 46 and 55	Male	Oost-Vlaanderen	Third quintile	Bachelor's	Full-time permanent	Economics and administrations	Administrative Staff		0	0	0	2	30	20	Not at all	Very little	To a great extent	Much lower	Yes, temporarily	No									Yes	More than 20%	Yes	More than 20%	More than 20%	Yes	Drop of more than 10%	No change	Not selected	Not selected	Not selected	Not selected	Not selected	Not selected	No	No	Not selected	Selected	Selected	Selected
193.191.182.72	Between 26 and 35	Male	Oost-Vlaanderen	Fifth quintile	Master's	Full-time permanent	ICT	Other	CIO	0	0	0	2	1	0	Essentially unaffected	Somewhat	Somewhat	Somewhat higher	No									I work more hours	No	No loss	No	No loss	No loss	Yes	No change	Drop of more than 10%	Not selected	Not selected	Not selected	Not selected	Not selected	Not selected	No	No	Not selected	Not selected	Not selected	Not selected
78.21.88.228	Between 36 and 45	Male	Oost-Vlaanderen	Third quintile	Associate degree	Full-time permanent	Public administration, security, and law	Government officials		0	0	0	2	20	0	Not at all	Not at all	Not at all	Somewhat higher	No									I work less hours	Yes	Between 10% and 20%	Yes	Between 5% and 10%	Between 5% and 10%	Yes	Drop of less than 10%	Drop of less than 10%	Not selected	Not selected	Not selected	Not selected	Not selected	Not selected	No	No	Not selected	Not selected	Not selected	Not selected
78.20.7.43	Above 65	Female	Oost-Vlaanderen	Third quintile	No high school	Out of labor force										Not applicable														No	No loss	No	No loss	No loss	No	Drop of more than 10%	Increase of more than 10%	Not selected	Selected	Not selected	Not selected	Not selected	Not selected	Yes	No	Not selected	Not selected	Selected	Not selected
109.130.228.53	Between 36 and 45	Female	Oost-Vlaanderen	Fifth quintile	Master's	Part-time permanent	Public administration, security, and law	Other	Bpa	0	10	2	0	5	1	Somewhat well	Completely	Completely	No change	No									I work same hours	Yes	Less than 5%	No	No loss	No loss	Yes	No change	No change	Not selected	Not selected	Not selected	Not selected	Not selected	Selected	Yes	No	Not selected	Not selected	Not selected	Selected
37.62.182.86	Between 46 and 55	Male	Oost-Vlaanderen	First quintile	High school diploma	Full-time permanent	Services	Other	Sociale gids	0	0	2	0	6	0	Not at all	Not at all	To a great extent	Much lower	No									I work less hours	Yes	More than 20%	Yes	More than 20%	More than 20%	No	Increase of more than 10%	Drop of more than 10%	Not selected	Not selected	Selected	Not selected	Not selected	Not selected	No	Yes	Not selected	Not selected	Not selected	Not selected
84.199.15.46	Between 36 and 45	Male	Oost-Vlaanderen	Fourth quintile	Some college	Full-time permanent	Technical	Engineers (No Electrical Engineering)		0	3	0	0	0	0	Essentially unaffected	Somewhat	Completely	No change	Yes, temporarily	No									No	No loss	No	No loss	No loss	Yes	Drop of less than 10%	No change	Not selected	Not selected	Not selected	Not selected	Not selected	Not selected	Yes	No	Not selected	Not selected	Not selected	Not selected
83.134.113.199	Between 56 and 65	Female	Oost-Vlaanderen	Third quintile	High school diploma	Out of labor force										Not applicable														No	No loss	Yes	Less than 5%	Between 5% and 10%	No	Drop of less than 10%	Drop of less than 10%	Not selected	Not selected	Not selected	Not selected	Not selected	Not selected	No	Yes	Not selected	Not selected	Not selected	Not selected
78.20.84.216	Between 36 and 45	Male	Oost-Vlaanderen	Third quintile	Bachelor's	Full-time permanent	Technical	Electricians and Electronics Engineers		0	20	2	1	10	2	Essentially unaffected	Very little	Very little	No change	No									I work same hours	No	No loss	No	No loss	No loss	Yes	Drop of less than 10%	No change	Not selected	Not selected	Not selected	Not selected	Not selected	Not selected	Yes	No	Not selected	Not selected	Selected	Not selected
178.119.158.95	Between 18 and 25	Female	Oost-Vlaanderen	First quintile	Master's	Out of labor force										Not applicable														No	No loss	No	No loss	No loss	No	No change	Drop of less than 10%	Not selected	Not selected	Not selected	Not selected	Not selected	Not selected	No	No	Not selected	Not selected	Not selected	Not selected
81.244.190.95	Between 56 and 65	Male	Oost-Vlaanderen	Fourth quintile	High school diploma	Out of labor force										Not applicable														No	No loss	No	No loss	No loss	No	Increase of less than 10%	Drop of less than 10%	Not selected	Not selected	Selected	Not selected	Not selected	Not selected	Yes	No	Not selected	Not selected	Selected	Not selected
81.240.92.53	Above 65	Female	Oost-Vlaanderen	Second quintile	High school diploma	Out of labor force										Not applicable														No	No loss	No	No loss	No loss	No	Increase of more than 10%	Drop of less than 10%	Not selected	Not selected	Not selected	Not selected	Not selected	Not selected	No	No	Not selected	Not selected	Not selected	Not selected
78.20.70.3	Above 65	Male	Oost-Vlaanderen	Fourth quintile	Master's	Out of labor force										Not applicable														No	No loss	No	No loss	No loss	No	Drop of less than 10%	No change	Not selected	Selected	Not selected	Not selected	Not selected	Not selected	Yes	No	Not selected	Not selected	Not selected	Not selected
213.251.110.217	Between 18 and 25	Female	Oost-Vlaanderen	Prefer not to answer	Master's	Out of labor force										Not applicable														No	No loss	No	No loss	No loss	No	No change	No change	Not selected	Not selected	Not selected	Not selected	Selected	Not selected	No	No	Not selected	Not selected	Not selected	Not selected
78.23.139.121	Between 36 and 45	Female	Oost-Vlaanderen	Fifth quintile	Master's	Full-time permanent	Management	Sales and Marketing Managers		0	30	0	2	20	2	Somewhat well	To a great extent	To a great extent	Much lower	Yes, temporarily	No									Yes	Between 10% and 20%	Yes	Between 10% and 20%	Between 10% and 20%	Yes	No change	No change	Not selected	Not selected	Not selected	Not selected	Not selected	Not selected	No	No	Not selected	Not selected	Not selected	Not selected
213.119.73.145	Above 65	Female	Oost-Vlaanderen	First quintile	Associate degree	Out of labor force										Not applicable														No	No loss	No	No loss	No loss	No	Drop of less than 10%	Drop of less than 10%	Not selected	Selected	Not selected	Not selected	Not selected	Not selected	Yes	No	Not selected	Not selected	Not selected	Not selected
178.118.153.172	Between 56 and 65	Male	Oost-Vlaanderen	Fourth quintile	High school diploma	Full-time permanent	Public administration, security, and law	Government officials		0	25	0	0	15	0	Essentially unaffected	Completely	Completely	No change	No									I work same hours	No	No loss	No	No loss	No loss	Yes	No change	No change	Selected	Not selected	Not selected	Not selected	Not selected	Not selected	No	No	Not selected	Not selected	Not selected	Selected
157.193.48.183	Between 46 and 55	Female	Oost-Vlaanderen	Fifth quintile	Bachelor's	Full-time permanent	Management	Business and Administrative Service Managers		0	10	0	0	6	0	Essentially unaffected	Very little	Somewhat	No change	No									I work more hours	Yes	Between 10% and 20%	No	No loss	No loss	No	Increase of more than 10%	Drop of more than 10%	Not selected	Not selected	Not selected	Not selected	Selected	Not selected	Yes	Yes	Not selected	Not selected	Not selected	Selected
81.247.37.118	Between 56 and 65	Female	Oost-Vlaanderen	Third quintile	High school diploma	Full-time permanent	Economics and administrations	Administrative Staff		0	0	0	2	50	5	Somewhat well	To a great extent	To a great extent	No change	No									I work same hours	No	No loss	No	No loss	No loss	No	Drop of more than 10%	No change	Not selected	Not selected	Not selected	Not selected	Not selected	Not selected	Yes	No	Not selected	Not selected	Not selected	Not selected
78.20.178.192	Between 46 and 55	Female	Oost-Vlaanderen	Second quintile	Bachelor's	Full-time permanent	Services	Other	Bakker	0	1	0	1	5	0	Essentially unaffected	Somewhat	Somewhat	Somewhat lower	No									I work same hours	No	No loss	No	No loss	No loss	No	Drop of less than 10%	No change	Not selected	Selected	Not selected	Not selected	Not selected	Selected	No	Yes	Not selected	Selected	Selected	Not selected
78.20.134.35	Between 46 and 55	Male	Oost-Vlaanderen	Fourth quintile	High school diploma	Full-time permanent	Technical	Production Leaders Industry and Construction		0	6	0	0	1	0	Not well	To a great extent	To a great extent	No change	No									I work same hours	No	No loss	No	No loss	No loss	No	Drop of more than 10%	Increase of more than 10%	Not selected	Selected	Not selected	Not selected	Not selected	Not selected	No	Yes	Not selected	Not selected	Not selected	Not selected
165.225.88.146	Between 36 and 45	Male	Oost-Vlaanderen	Fourth quintile	Master's	Full-time permanent	ICT	Database and Network Specialists		0	6	0	0	8	0	Somewhat well	Somewhat	Somewhat	No change	No									I work same hours	No	No loss	No	No loss	No loss	Yes	Drop of more than 10%	Increase of less than 10%	Not selected	Not selected	Not selected	Not selected	Not selected	Not selected	Yes	No	Not selected	Selected	Selected	Selected
78.22.233.192	Above 65	Male	Oost-Vlaanderen	First quintile	Bachelor's	Out of labor force										Not applicable														No	No loss	No	No loss	No loss	No	No change	No change	Not selected	Not selected	Not selected	Not selected	Not selected	Not selected	No	Yes	Not selected	Not selected	Not selected	Not selected
109.142.129.1	Between 26 and 35	Female	Oost-Vlaanderen	Fifth quintile	Doctorate/Professional	Full-time permanent	Health care and welfare	Other	Studiemonitor	0	3	0	0	2	0	Somewhat well	Completely	Completely	Somewhat higher	No									I work same hours	No	No loss	No	No loss	No loss	Yes	Increase of less than 10%	No change	Not selected	Not selected	Not selected	Not selected	Not selected	Not selected	Yes	No	Not selected	Not selected	Not selected	Selected
78.22.159.153	Between 46 and 55	Female	Oost-Vlaanderen	Second quintile	High school diploma	Out of labor force										Not applicable														No	No loss	No	No loss	No loss	No	No change	No change	Not selected	Not selected	Not selected	Not selected	Selected	Selected	No	Yes	Not selected	Not selected	Not selected	Not selected
78.22.131.2	Between 36 and 45	Male	Oost-Vlaanderen	Prefer not to answer	High school diploma	Unemployed										Not applicable														No	No loss	No	No loss	No loss	No	Increase of less than 10%	No change	Not selected	Not selected	Not selected	Not selected	Not selected	Not selected	No	No	Not selected	Not selected	Not selected	Not selected
212.123.26.150	Between 36 and 45	Male	Oost-Vlaanderen	Fifth quintile	Master's	Full-time permanent	Public administration, security, and law	Government officials		0	0	0	3	1	0	Somewhat well	Completely	Completely	Much higher	No									I work same hours	No	No loss	No	No loss	No loss	Yes	No change	No change	Not selected	Not selected	Not selected	Not selected	Not selected	Not selected	No	No	Not selected	Not selected	Not selected	Not selected
78.22.205.11	Between 18 and 25	Female	Oost-Vlaanderen	Fourth quintile	Some college	Out of labor force										Not applicable														No	No loss	No	No loss	No loss	No	No change	No change	Not selected	Not selected	Not selected	Not selected	Not selected	Not selected	No	No	Not selected	Not selected	Not selected	Not selected
178.119.112.166	Between 46 and 55	Male	Oost-Vlaanderen	Third quintile	High school diploma	Full-time permanent	Technical	Electricians and Electronics Engineers		0	4	0	0	1	0	Not at all	To a great extent	Completely	Somewhat lower	No									I work same hours	Yes	Less than 5%	No	No loss	No loss	No	Drop of less than 10%	No change	Not selected	Not selected	Not selected	Not selected	Not selected	Not selected	Yes	No	Not selected	Not selected	Not selected	Not selected
178.117.91.84	Between 46 and 55	Female	Oost-Vlaanderen	Fifth quintile	Master's	Full-time permanent	Public administration, security, and law	Government officials		0	50	0	0	8	0	Essentially unaffected	Very little	Very little	No change	No									I work same hours	No	No loss	No	No loss	No loss	No	No change	No change	Not selected	Not selected	Not selected	Not selected	Not selected	Not selected	No	No	Not selected	Not selected	Not selected	Not selected
5.23.162.188	Between 46 and 55	Female	Oost-Vlaanderen	First quintile	Bachelor's	Out of labor force										Not applicable														No	No loss	No	No loss	No loss	No	No change	No change	Not selected	Not selected	Not selected	Not selected	Not selected	Selected	Yes	Yes	Not selected	Not selected	Selected	Not selected
5.23.236.45	Between 36 and 45	Female	Oost-Vlaanderen	Second quintile	High school diploma	Out of labor force										Not applicable														No	No loss	No	No loss	No loss	Yes	Increase of more than 10%	Drop of more than 10%	Not selected	Not selected	Not selected	Not selected	Selected	Selected	No	No	Not selected	Not selected	Selected	Not selected
78.23.50.155	Between 46 and 55	Male	Oost-Vlaanderen	Second quintile	Bachelor's	Out of labor force										Not applicable														No	No loss	No	No loss	No loss	No	Increase of more than 10%	Drop of more than 10%	Not selected	Not selected	Not selected	Not selected	Not selected	Selected	Yes	No	Selected	Not selected	Selected	Not selected
141.134.52.236	Between 26 and 35	Female	Oost-Vlaanderen	Fifth quintile	Master's	Full-time permanent	Management	Business and Administrative Service Managers		0	40	0	0	3	0	Somewhat well	Somewhat	Somewhat	No change	No									I work more hours	No	No loss	No	No loss	No loss	Yes	No change	No change	Not selected	Not selected	Not selected	Not selected	Not selected	Selected	Yes	No	Not selected	Not selected	Not selected	Not selected
81.11.159.66	Between 26 and 35	Female	Oost-Vlaanderen	Second quintile	Master's	Full-time temporary	Health care and welfare	Other	Administratief bediende bij ziekenfonds	0	2	0	0	2	0	Somewhat well	To a great extent	Completely	Somewhat higher	No									I work same hours	No	No loss	No	No loss	No loss	No	No change	Increase of less than 10%	Not selected	Not selected	Not selected	Not selected	Selected	Selected	Yes	No	Selected	Not selected	Selected	Selected
78.21.158.179	Between 56 and 65	Male	Oost-Vlaanderen	Third quintile	No high school	Full-time permanent	Technical	Construction workers Rough construction		0	2	0	0	1	0	Essentially unaffected	To a great extent	Completely	No change	No									I work same hours	Yes	More than 20%	No	No loss	No loss	No	Drop of more than 10%	Drop of more than 10%	Not selected	Selected	Not selected	Not selected	Not selected	Not selected	No	No	Not selected	Not selected	Not selected	Not selected
178.119.38.180	Between 56 and 65	Male	Oost-Vlaanderen	Third quintile	Master's	Out of labor force										Not applicable														No	No loss	No	No loss	No loss	No	No change	No change	Not selected	Not selected	Selected	Not selected	Not selected	Not selected	Yes	No	Not selected	Not selected	Not selected	Not selected
78.22.23.72	Between 18 and 25	Female	Oost-Vlaanderen	Prefer not to answer	Some college	Out of labor force										Not applicable														No	No loss	No	No loss	No loss	No	Drop of less than 10%	Increase of less than 10%	Not selected	Not selected	Not selected	Selected	Selected	Not selected	Yes	No	Selected	Selected	Selected	Selected
78.21.118.120	Between 36 and 45	Male	Oost-Vlaanderen	Fourth quintile	Bachelor's	Full-time permanent	Technical	Auxiliary workers Construction and Industry		0	0	0	0	5	0	Not well	Somewhat	Somewhat	No change	Yes, temporarily	Yes	Full-time permanent	Technical	Auxiliary workers Construction and Industry		Somewhat	Somewhat	No change	I work same hours	Yes	Between 5% and 10%	No	No loss	No loss	Yes	Drop of more than 10%	No change	Not selected	Not selected	Not selected	Not selected	Not selected	Not selected	No	Yes	Not selected	Not selected	Not selected	Not selected
62.4.129.161	Between 46 and 55	Male	Oost-Vlaanderen	Fourth quintile	Bachelor's	Full-time permanent	ICT	Other	analyst	0	0	0	1	1	0	Somewhat well	To a great extent	Somewhat	No change	No									I work more hours	No	No loss	No	No loss	No loss	No	Drop of more than 10%	Increase of less than 10%	Not selected	Not selected	Not selected	Not selected	Not selected	Not selected	No	No	Not selected	Not selected	Not selected	Not selected
94.110.166.94	Between 26 and 35	Female	Oost-Vlaanderen	Third quintile	Some college	Part-time permanent	Commerce	Sales staff Retail		10	20	20	30	40	50	Not at all	Very little	Very little	Somewhat lower	No									I work less hours	Yes	More than 20%	No	No loss	No loss	No	Drop of less than 10%	No change	Not selected	Not selected	Not selected	Selected	Selected	Not selected	No	No	Not selected	Not selected	Not selected	Not selected
62.205.72.173	Between 36 and 45	Female	Oost-Vlaanderen	First quintile	No high school	Full-time permanent	Services	Cleaners		1	1	1	0	0	0	Not at all	To a great extent	Very little	Somewhat higher	No									I work less hours	Yes	More than 20%	Yes	Between 5% and 10%	Between 5% and 10%	No	Drop of less than 10%	Drop of more than 10%	Not selected	Not selected	Not selected	Not selected	Not selected	Not selected	No	Yes	Not selected	Not selected	Not selected	Not selected
178.117.50.9	Above 65	Male	Oost-Vlaanderen	Second quintile	Master's	Out of labor force										Not applicable														No	No loss	No	No loss	No loss	No	No change	No change	Not selected	Not selected	Not selected	Selected	Not selected	Not selected	Yes	No	Not selected	Not selected	Not selected	Not selected
178.117.179.51	Between 46 and 55	Male	Oost-Vlaanderen	Fifth quintile	Master's	Full-time permanent	Public administration, security, and law	Government officials		0	0	0	20	15	4	Essentially unaffected	To a great extent	To a great extent	No change	No									I work same hours	No	No loss	No	No loss	No loss	Yes	No change	Increase of less than 10%	Not selected	Not selected	Not selected	Not selected	Selected	Not selected	No	No	Not selected	Not selected	Not selected	Selected
213.118.191.69	Between 36 and 45	Female	Oost-Vlaanderen	Third quintile	High school diploma	Full-time permanent	Public administration, security, and law	Other	Administratieve	0	0	0	0	5	0	Somewhat well	Somewhat	To a great extent	No change	No									I work same hours	No	No loss	No	No loss	No loss	Yes	Increase of less than 10%	No change	Not selected	Not selected	Not selected	Not selected	Not selected	Not selected	No	No	Not selected	Not selected	Not selected	Not selected
81.245.150.186	Between 56 and 65	Female	Oost-Vlaanderen	Second quintile	High school diploma	Out of labor force										Not applicable														No	No loss	Yes	Less than 5%	Between 5% and 10%	No	Increase of more than 10%	Drop of less than 10%	Selected	Not selected	Not selected	Not selected	Not selected	Not selected	Yes	No	Not selected	Not selected	Selected	Not selected
78.21.32.244	Above 65	Male	Oost-Vlaanderen	Second quintile	Master's	Out of labor force										Not applicable														Yes	More than 20%	No	No loss	No loss	No	Increase of more than 10%	Drop of more than 10%	Not selected	Selected	Not selected	Not selected	Not selected	Not selected	No	No	Not selected	Not selected	Not selected	Not selected
178.119.28.249	Between 26 and 35	Male	Oost-Vlaanderen	Third quintile	High school diploma	Full-time permanent	Technical	Other	service hvac	0	5	0	2	5	0	Somewhat well	Somewhat	Somewhat	No change	No									I work same hours	No	No loss	No	No loss	No loss	Yes	No change	No change	Not selected	Not selected	Not selected	Not selected	Not selected	Not selected	Yes	Yes	Not selected	Not selected	Not selected	Not selected
78.20.161.185	Between 46 and 55	Female	Oost-Vlaanderen	Third quintile	Bachelor's	Part-time permanent	Technical	Technicians Architecture and Nature		0	4	1	0	4	1	Somewhat well	To a great extent	To a great extent	No change	No									I work same hours	No	No loss	No	No loss	No loss	Yes	Increase of less than 10%	No change	Not selected	Not selected	Not selected	Not selected	Selected	Not selected	No	No	Not selected	Not selected	Not selected	Not selected
193.121.100.26	Between 36 and 45	Male	Oost-Vlaanderen	Fourth quintile	Bachelor's	Full-time permanent	Technical	Engineers (No Electrical Engineering)		0	4	0	0	0	0	Essentially unaffected	Completely	Somewhat	No change	Yes, temporarily	No									No	No loss	No	No loss	No loss	Yes	Drop of less than 10%	No change	Not selected	Not selected	Not selected	Not selected	Not selected	Not selected	Yes	No	Not selected	Not selected	Not selected	Not selected
80.201.84.245	Between 18 and 25	Female	Oost-Vlaanderen	Prefer not to answer	Some college	Out of labor force										Not applicable														No	No loss	No	No loss	No loss	Yes	No change	Drop of less than 10%	Not selected	Not selected	Not selected	Not selected	Not selected	Not selected	No	No	Not selected	Not selected	Selected	Not selected
195.238.25.37	Between 36 and 45	Male	Oost-Vlaanderen	Fifth quintile	Master's	Full-time permanent	Management	General Directors		3	1	0	3	1	0	Somewhat well	Very little	Very little	Somewhat lower	No									I work more hours	Yes	More than 20%	Yes	Between 5% and 10%	More than 20%	Yes	Increase of more than 10%	Drop of less than 10%	Not selected	Not selected	Not selected	Not selected	Not selected	Not selected	No	No	Not selected	Not selected	Not selected	Not selected
185.194.187.141	Between 26 and 35	Female	Oost-Vlaanderen	Third quintile	Bachelor's	Full-time temporary	Management	Business and Administrative Service Managers		0	0	0	1	5	0	Somewhat well	Somewhat	To a great extent	No change	No									I work less hours	Yes	Between 5% and 10%	No	No loss	No loss	No	Drop of less than 10%	Drop of less than 10%	Not selected	Not selected	Not selected	Not selected	Not selected	Not selected	No	Yes	Not selected	Not selected	Selected	Selected
78.20.226.122	Between 56 and 65	Male	Oost-Vlaanderen	Second quintile	Master's	Out of labor force										Not applicable														No	No loss	No	No loss	No loss	Yes	Increase of less than 10%	No change	Not selected	Selected	Not selected	Selected	Selected	Selected	Yes	No	Not selected	Not selected	Selected	Not selected
212.224.228.89	Between 46 and 55	Male	Oost-Vlaanderen	Third quintile	Bachelor's	Part-time permanent	Health care and welfare	Other	communicatiemedewerker	0	20	5	0	20	5	Not at all	Very little	To a great extent	Somewhat higher	No									I work same hours	No	No loss	No	No loss	No loss	No	No change	No change	Not selected	Selected	Not selected	Not selected	Not selected	Selected	Yes	No	Selected	Not selected	Not selected	Selected
178.118.241.129	Between 46 and 55	Male	Oost-Vlaanderen	Fourth quintile	High school diploma	Full-time permanent	Technical	Other	electrical labo test ingeneer	0	0	0	0	2	0	Not at all	To a great extent	To a great extent	Much lower	No									I work same hours	No	No loss	No	No loss	No loss	Yes	Drop of more than 10%	Drop of more than 10%	Not selected	Not selected	Not selected	Not selected	Selected	Selected	No	No	Not selected	Not selected	Not selected	Not selected
78.23.8.135	Between 56 and 65	Male	Oost-Vlaanderen	Prefer not to answer	High school diploma	Full-time permanent	Health care and welfare	Other	bediende	0	20	0	0	5	1	Essentially unaffected	To a great extent	Completely	No change	No									I work same hours	Yes	Less than 5%	No	No loss	No loss	No	No change	No change	Not selected	Not selected	Not selected	Not selected	Not selected	Not selected	Yes	No	Not selected	Not selected	Not selected	Not selected
91.87.76.126	Between 56 and 65	Male	Oost-Vlaanderen	Fourth quintile	Some college	Full-time self-employed	Commerce	Sales staff Retail		0	50	30	0	20	30	Not at all	Not at all	Very little	Much lower	Yes, temporarily	No									Yes	More than 20%	Yes	More than 20%	More than 20%	No	Drop of more than 10%	Drop of more than 10%	Not selected	Not selected	Not selected	Not selected	Not selected	Not selected	No	No	Not selected	Not selected	Not selected	Not selected
91.180.61.176	Between 46 and 55	Female	Oost-Vlaanderen	Third quintile	High school diploma	Full-time permanent	Public administration, security, and law	Government officials		0	2	2	0	2	2	Somewhat well	Somewhat	Somewhat	No change	No									I work same hours	No	No loss	No	No loss	No loss	No	Increase of less than 10%	Drop of less than 10%	Not selected	Not selected	Not selected	Not selected	Not selected	Not selected	No	No	Not selected	Not selected	Not selected	Not selected
78.22.56.82	Between 26 and 35	Male	Oost-Vlaanderen	Fifth quintile	Master's	Full-time permanent	Management	Business and Administrative Service Managers		2	2	0	5	17	0	Somewhat well	Very little	Very little	No change	No									I work more hours	No	No loss	No	No loss	No loss	Yes	Increase of less than 10%	Drop of more than 10%	Not selected	Not selected	Not selected	Not selected	Not selected	Not selected	No	Yes	Not selected	Not selected	Not selected	Not selected
213.132.141.225	Between 56 and 65	Female	Oost-Vlaanderen	Fourth quintile	Bachelor's	Out of labor force										Not applicable														No	No loss	No	No loss	No loss	No	Drop of less than 10%	Drop of less than 10%	Not selected	Not selected	Not selected	Not selected	Selected	Selected	No	No	Not selected	Not selected	Selected	Not selected
213.119.53.36	Between 36 and 45	Male	Oost-Vlaanderen	Prefer not to answer	Bachelor's	Full-time permanent	ICT	Database and Network Specialists		0	10	0	0	10	0	Somewhat well	Completely	Completely	No change	No									I work same hours	No	No loss	No	No loss	No loss	Yes	No change	No change	Not selected	Not selected	Not selected	Not selected	Selected	Not selected	No	No	Not selected	Not selected	Not selected	Not selected
81.165.132.98	Above 65	Male	Oost-Vlaanderen	Fifth quintile	High school diploma	Out of labor force										Not applicable														No	No loss	No	No loss	No loss	Yes	No change	No change	Not selected	Selected	Not selected	Not selected	Not selected	Not selected	Yes	No	Not selected	Not selected	Not selected	Selected
81.246.206.7	Between 46 and 55	Male	Oost-Vlaanderen	Prefer not to answer	High school diploma	Out of labor force										Not applicable														Yes	Between 10% and 20%	Yes	Less than 5%	Between 10% and 20%	Yes	Drop of less than 10%	Increase of less than 10%	Not selected	Not selected	Not selected	Not selected	Selected	Not selected	No	Yes	Not selected	Not selected	Not selected	Not selected
91.180.184.8	Between 18 and 25	Female	Oost-Vlaanderen	First quintile	No high school	Full-time temporary	Agriculture	Other	Vrijwilliger in Portugees paardenbedrijf	0	0	0	0	0	0	Not well	To a great extent	To a great extent	Much higher	Yes, permanently	No									Yes	More than 20%	Yes	Between 5% and 10%	Less than 5%	No	Drop of more than 10%	Drop of more than 10%	Not selected	Not selected	Not selected	Not selected	Selected	Not selected	No	Yes	Not selected	Not selected	Selected	Selected
178.119.248.94	Between 56 and 65	Male	Oost-Vlaanderen	Third quintile	Bachelor's	Full-time temporary	Commerce	Call Centre Employees Outbound And Other Sellers		0	2	0	0	2	0	Not well	Somewhat	Somewhat	No change	Yes, temporarily	No									Yes	Between 10% and 20%	No	No loss	No loss	Yes	Drop of less than 10%	No change	Not selected	Not selected	Not selected	Selected	Not selected	Not selected	No	No	Not selected	Not selected	Not selected	Not selected
81.244.173.18	Above 65	Male	Oost-Vlaanderen	Third quintile	Some college	Out of labor force										Not applicable														No	No loss	No	No loss	No loss	No	No change	Drop of more than 10%	Selected	Not selected	Not selected	Not selected	Not selected	Selected	Yes	No	Not selected	Not selected	Not selected	Not selected
5.23.165.10	Between 56 and 65	Male	Oost-Vlaanderen	First quintile	Bachelor's	Unemployed										Not applicable														No	No loss	No	No loss	No loss	No	No change	No change	Selected	Not selected	Not selected	Not selected	Not selected	Not selected	No	No	Not selected	Not selected	Not selected	Not selected
81.246.193.245	Between 18 and 25	Female	Oost-Vlaanderen	First quintile	Bachelor's	Part-time temporary	Commerce	Other	barvrouw	0	50	0	0	20	2	Not at all	Not at all	Not at all	Somewhat lower	Yes, temporarily	No									Yes	More than 20%	Yes	More than 20%	Between 10% and 20%	No	Drop of more than 10%	Drop of less than 10%	Not selected	Selected	Not selected	Not selected	Not selected	Not selected	No	No	Not selected	Not selected	Selected	Selected
178.118.162.44	Between 46 and 55	Female	Oost-Vlaanderen	Fourth quintile	Bachelor's	Part-time permanent	Economics and administrations	Administrative Staff		0	10	0	0	4	0	Essentially unaffected	To a great extent	Completely	No change	No									I work same hours	No	No loss	No	No loss	No loss	No	Drop of less than 10%	Increase of less than 10%	Not selected	Not selected	Not selected	Not selected	Not selected	Not selected	No	No	Not selected	Not selected	Not selected	Not selected
178.118.121.153	Between 26 and 35	Female	Oost-Vlaanderen	Third quintile	Associate degree	Full-time temporary	Economics and administrations	Receptionists And Operators		0	0	0	2	10	1	Somewhat well	Very little	Somewhat	Somewhat higher	Yes, temporarily	No									Yes	More than 20%	Yes	Between 5% and 10%	Between 5% and 10%	No	Increase of more than 10%	Increase of more than 10%	Not selected	Not selected	Not selected	Not selected	Not selected	Not selected	No	No	Not selected	Not selected	Selected	Not selected
109.134.188.175	Between 46 and 55	Male	Oost-Vlaanderen	Fourth quintile	Doctorate/Professional	Full-time self-employed	Commerce	Other	Export & import	0	0	0	0	0	0	Not well	Completely	Not at all	Somewhat lower	Yes, temporarily	No									Yes	More than 20%	Yes	More than 20%	More than 20%	No	Drop of more than 10%	Increase of less than 10%	Not selected	Not selected	Not selected	Not selected	Not selected	Not selected	No	Yes	Not selected	Not selected	Not selected	Not selected
78.23.2.180	Between 36 and 45	Male	Oost-Vlaanderen	Prefer not to answer	High school diploma	Out of labor force										Not applicable														No	No loss	No	No loss	No loss	No	No change	No change	Not selected	Not selected	Not selected	Not selected	Not selected	Selected	Yes	No	Not selected	Not selected	Not selected	Not selected
178.119.67.87	Above 65	Male	Oost-Vlaanderen	Third quintile	No high school	Out of labor force										Not applicable														No	No loss	No	No loss	No loss	No	Drop of more than 10%	No change	Not selected	Not selected	Not selected	Not selected	Not selected	Not selected	Yes	No	Not selected	Not selected	Not selected	Not selected
91.177.67.166	Between 18 and 25	Female	Oost-Vlaanderen	First quintile	High school diploma	Out of labor force										Not applicable														No	No loss	Yes	Less than 5%	Less than 5%	No	Increase of more than 10%	Drop of less than 10%	Not selected	Not selected	Not selected	Selected	Selected	Not selected	No	No	Not selected	Not selected	Selected	Not selected
91.180.53.82	Between 26 and 35	Female	Oost-Vlaanderen	Fourth quintile	Bachelor's	Part-time permanent	Health care and welfare	Nurses (Mbo)		0	30	5	1	10	0	Somewhat well	Very little	Somewhat	Somewhat lower	No									I work same hours	No	No loss	No	No loss	No loss	Yes	Drop of more than 10%	Increase of less than 10%	Not selected	Not selected	Not selected	Not selected	Selected	Not selected	No	No	Selected	Not selected	Not selected	Not selected
193.121.135.179	Between 26 and 35	Female	Oost-Vlaanderen	First quintile	Associate degree	Full-time permanent	Commerce	Sales staff Retail		0	0	0	0	0	0	Essentially unaffected	Very little	Very little	No change	No									I work same hours	No	No loss	Yes	Less than 5%	Less than 5%	Yes	Increase of more than 10%	Drop of more than 10%	Not selected	Not selected	Not selected	Not selected	Not selected	Selected	Yes	No	Not selected	Not selected	Not selected	Not selected
178.119.69.157	Above 65	Male	Oost-Vlaanderen	Third quintile	High school diploma	Out of labor force										Not applicable														No	No loss	No	No loss	No loss	No	No change	No change	Not selected	Not selected	Not selected	Selected	Not selected	Not selected	Yes	No	Not selected	Not selected	Not selected	Not selected
178.117.129.87	Between 18 and 25	Female	Oost-Vlaanderen	Third quintile	Some college	Out of labor force										Not applicable														No	No loss	Yes	More than 20%	Less than 5%	Yes	Drop of more than 10%	Drop of more than 10%	Not selected	Not selected	Not selected	Not selected	Not selected	Not selected	No	No	Not selected	Not selected	Selected	Not selected
78.20.251.44	Between 36 and 45	Female	Oost-Vlaanderen	Prefer not to answer	Associate degree	Unemployed										Not applicable														No	No loss	No	No loss	No loss	No	No change	Drop of more than 10%	Not selected	Not selected	Not selected	Not selected	Not selected	Not selected	No	Yes	Not selected	Not selected	Not selected	Not selected
37.185.42.232	Between 36 and 45	Male	Oost-Vlaanderen	Fourth quintile	High school diploma	Full-time permanent	Technical	Metalworkers and Construction Workers		2	6	1	1	50	5	Somewhat well	Somewhat	Somewhat	No change	No									I work same hours	Yes	Between 10% and 20%	Yes	Between 10% and 20%	Between 5% and 10%	Yes	Drop of less than 10%	Drop of less than 10%	Not selected	Selected	Not selected	Not selected	Selected	Not selected	No	Yes	Selected	Not selected	Not selected	Not selected
81.240.108.62	Between 26 and 35	Female	Oost-Vlaanderen	Prefer not to answer	Master's	Out of labor force										Not applicable														No	No loss	No	No loss	No loss	No	Drop of less than 10%	Increase of less than 10%	Not selected	Not selected	Not selected	Not selected	Not selected	Not selected	No	No	Not selected	Not selected	Not selected	Not selected
81.244.178.248	Between 46 and 55	Male	Oost-Vlaanderen	Prefer not to answer	High school diploma	Full-time permanent	Technical	Car mechanics		0	0	0	1	10	1	Essentially unaffected	To a great extent	To a great extent	No change	No									I work same hours	No	No loss	No	No loss	No loss	Yes	Increase of less than 10%	No change	Not selected	Not selected	Not selected	Not selected	Not selected	Not selected	No	Yes	Not selected	Not selected	Not selected	Not selected
81.245.149.198	Between 18 and 25	Female	Oost-Vlaanderen	Fourth quintile	Bachelor's	Out of labor force										Not applicable														Yes	More than 20%	Yes	Less than 5%	Between 10% and 20%	No	Drop of less than 10%	Drop of more than 10%	Not selected	Not selected	Not selected	Not selected	Selected	Not selected	No	No	Not selected	Not selected	Not selected	Selected
185.194.187.12	Between 46 and 55	Male	Oost-Vlaanderen	Fourth quintile	Doctorate/Professional	Full-time temporary	ICT	Software and Application Developers		2	6	0	0	1	0	Essentially unaffected	Completely	To a great extent	Somewhat higher	No									I work more hours	No	No loss	No	No loss	No loss	Yes	Increase of less than 10%	Increase of less than 10%	Not selected	Not selected	Not selected	Not selected	Not selected	Not selected	No	No	Not selected	Not selected	Not selected	Not selected
109.134.196.26	Between 18 and 25	Female	Oost-Vlaanderen	Fourth quintile	Master's	Full-time temporary	Services	Other	medewerker kinderparadijs	0	200	50	50	0	0	Not at all	Not at all	Somewhat	Much lower	Yes, permanently	Yes	Full-time temporary	Health care and welfare	Other	Animator Woonzorgcentrum	Not at all	To a great extent	Much lower	I work same hours	Yes	Between 10% and 20%	Yes	Between 5% and 10%	Between 5% and 10%	Yes	Drop of more than 10%	No change	Not selected	Not selected	Not selected	Not selected	Not selected	Not selected	No	No	Not selected	Not selected	Not selected	Not selected
178.117.135.250	Between 46 and 55	Male	Oost-Vlaanderen	Third quintile	Associate degree	Full-time permanent	Technical	Car mechanics		0	2	0	0	0	0	Not well	Somewhat	Somewhat	Somewhat lower	No									I work same hours	Yes	Between 10% and 20%	Yes	More than 20%	More than 20%	No	Drop of more than 10%	Drop of less than 10%	Not selected	Not selected	Not selected	Not selected	Not selected	Not selected	Yes	No	Not selected	Not selected	Selected	Not selected
178.119.115.165	Above 65	Male	Oost-Vlaanderen	First quintile	Associate degree	Out of labor force										Not applicable														No	No loss	No	No loss	No loss	No	No change	No change	Not selected	Not selected	Not selected	Not selected	Not selected	Selected	No	Yes	Not selected	Not selected	Not selected	Not selected
78.21.3.52	Between 46 and 55	Female	Oost-Vlaanderen	Third quintile	Master's	Full-time permanent	Health care and welfare	Physiotherapists		0	30	0	0	10	0	Not well	Not at all	Very little	Somewhat lower	Yes, temporarily	Yes	Part-time self-employed	Technical	Carpenters		To a great extent	To a great extent	No change	I work less hours	No	No loss	No	No loss	No loss	No	No change	No change	Not selected	Not selected	Not selected	Not selected	Not selected	Not selected	No	No	Not selected	Not selected	Not selected	Not selected
94.111.92.76	Between 46 and 55	Female	Oost-Vlaanderen	First quintile	Master's	Out of labor force										Not applicable														Yes	Between 5% and 10%	Yes	Between 10% and 20%	Between 10% and 20%	No	Drop of less than 10%	No change	Not selected	Not selected	Selected	Not selected	Selected	Not selected	No	No	Not selected	Not selected	Selected	Selected
81.240.237.16	Above 65	Male	Oost-Vlaanderen	Prefer not to answer	High school diploma	Out of labor force										Not applicable														No	No loss	No	No loss	No loss	No	Drop of less than 10%	No change	Not selected	Not selected	Selected	Selected	Not selected	Not selected	Yes	Yes	Not selected	Not selected	Selected	Not selected
78.21.125.101	Between 56 and 65	Female	Oost-Vlaanderen	Third quintile	High school diploma	Part-time permanent	Public administration, security, and law	Government officials		0	5	0	0	3	0	Essentially unaffected	Not at all	Very little	No change	No									I work same hours	Yes	Less than 5%	Yes	Less than 5%	Less than 5%	Yes	No change	No change	Selected	Selected	Not selected	Selected	Not selected	Not selected	No	No	Not selected	Not selected	Not selected	Not selected
78.20.165.44	Between 18 and 25	Female	Oost-Vlaanderen	Prefer not to answer	High school diploma	Full-time permanent	Health care and welfare	Caretakers		0	0	8	0	0	8	Essentially unaffected	Very little	Completely	Somewhat higher	No									I work same hours	Yes	Between 10% and 20%	No	No loss	No loss	Yes	Increase of less than 10%	Increase of less than 10%	Not selected	Not selected	Not selected	Not selected	Not selected	Not selected	No	No	Selected	Not selected	Selected	Not selected
78.20.135.150	Between 18 and 25	Female	Oost-Vlaanderen	Second quintile	Bachelor's	Unemployed										Not applicable														No	No loss	No	No loss	No loss	No	No change	No change	Not selected	Not selected	Not selected	Not selected	Not selected	Selected	No	No	Not selected	Not selected	Not selected	Not selected
178.118.251.23	Between 46 and 55	Female	Oost-Vlaanderen	Fourth quintile	Master's	Part-time permanent	Economics and administrations	Administrative Staff		2	2	2	2	2	2	Somewhat well	Completely	Completely	No change	No									I work same hours	No	No loss	No	No loss	No loss	No	Increase of less than 10%	Drop of more than 10%	Not selected	Not selected	Not selected	Not selected	Selected	Not selected	No	No	Not selected	Not selected	Not selected	Not selected
81.241.70.214	Between 26 and 35	Male	Oost-Vlaanderen	Second quintile	Bachelor's	Full-time permanent	Education	Teachers secondary education		100	100	0	300	300	0	Somewhat well	To a great extent	To a great extent	No change	No									I work more hours	No	No loss	No	No loss	No loss	No	No change	Increase of less than 10%	Not selected	Not selected	Not selected	Not selected	Not selected	Not selected	No	No	Not selected	Not selected	Not selected	Not selected
78.20.239.61	Between 36 and 45	Female	Oost-Vlaanderen	Third quintile	Bachelor's	Full-time permanent	Education	Educators and other teachers		5	5	2	30	3	2	Not at all	Not at all	Somewhat	No change	No									I work same hours	No	No loss	No	No loss	No loss	Yes	No change	Increase of less than 10%	Not selected	Not selected	Not selected	Not selected	Not selected	Not selected	No	No	Not selected	Not selected	Selected	Selected
81.82.253.211	Between 46 and 55	Male	Oost-Vlaanderen	Fourth quintile	Some college	Full-time permanent	Commerce	Other	productengineering	0	15	0	0	1	0	Essentially unaffected	Somewhat	Somewhat	No change	No									I work same hours	Yes	Between 10% and 20%	Yes	Less than 5%	Between 10% and 20%	Yes	No change	No change	Not selected	Not selected	Not selected	Not selected	Not selected	Not selected	No	Yes	Not selected	Not selected	Not selected	Not selected
213.118.108.142	Between 56 and 65	Female	Oost-Vlaanderen	Fourth quintile	Bachelor's	Out of labor force										Not applicable														No	No loss	No	No loss	No loss	No	No change	Increase of less than 10%	Not selected	Selected	Selected	Not selected	Not selected	Not selected	No	No	Not selected	Not selected	Not selected	Not selected
5.23.162.100	Above 65	Male	Oost-Vlaanderen	Second quintile	Bachelor's	Out of labor force										Not applicable														No	No loss	No	No loss	No loss	No	Drop of less than 10%	No change	Not selected	Not selected	Selected	Not selected	Not selected	Not selected	Yes	No	Not selected	Not selected	Not selected	Not selected
91.176.152.77	Between 36 and 45	Female	Oost-Vlaanderen	Third quintile	Bachelor's	Part-time permanent	Education	Leaders Childcare and Teaching Assistants		0	0	0	3	3	0	Not well	Somewhat	Somewhat	Much lower	No									I work less hours	Yes	More than 20%	Yes	Between 5% and 10%	Between 5% and 10%	Yes	Increase of more than 10%	Drop of more than 10%	Not selected	Not selected	Not selected	Not selected	Not selected	Not selected	No	No	Not selected	Not selected	Not selected	Not selected
78.20.127.26	Between 18 and 25	Male	Oost-Vlaanderen	Prefer not to answer	High school diploma	Out of labor force										Not applicable														No	No loss	No	No loss	No loss	No	Drop of less than 10%	Increase of less than 10%	Not selected	Not selected	Not selected	Not selected	Not selected	Not selected	No	No	Not selected	Not selected	Selected	Not selected
178.117.191.51	Between 56 and 65	Female	Oost-Vlaanderen	Third quintile	Bachelor's	Part-time permanent	Education	Leaders Childcare and Teaching Assistants		0	1	1	0	1	1	Somewhat well	Somewhat	Somewhat	No change	No									I work more hours	No	No loss	No	No loss	No loss	Yes	Drop of less than 10%	No change	Not selected	Not selected	Not selected	Not selected	Not selected	Selected	Yes	No	Not selected	Not selected	Selected	Not selected
78.22.254.11	Between 26 and 35	Female	Oost-Vlaanderen	Fourth quintile	High school diploma	Full-time permanent	Services	Other	Juridisch	0	9	0	0	9	0	Not at all	Somewhat	To a great extent	Somewhat lower	Yes, temporarily	No									Yes	Between 10% and 20%	Yes	More than 20%	More than 20%	Yes	Increase of more than 10%	Drop of more than 10%	Not selected	Not selected	Not selected	Not selected	Not selected	Not selected	No	Yes	Not selected	Not selected	Not selected	Not selected
94.111.249.86	Between 18 and 25	Female	Oost-Vlaanderen	Fourth quintile	High school diploma	Unemployed										Not applicable														Yes	Between 10% and 20%	No	No loss	No loss	Yes	Drop of more than 10%	Increase of more than 10%	Not selected	Not selected	Not selected	Not selected	Not selected	Selected	No	No	Not selected	Not selected	Selected	Not selected
5.23.165.165	Above 65	Female	Oost-Vlaanderen	First quintile	High school diploma	Out of labor force										Not applicable														No	No loss	No	No loss	No loss	No	No change	No change	Not selected	Not selected	Not selected	Not selected	Not selected	Not selected	No	No	Not selected	Not selected	Not selected	Not selected
178.117.122.51	Between 46 and 55	Male	Oost-Vlaanderen	Fourth quintile	Associate degree	Full-time permanent	Technical	Other	groothandel	0	6	0	0	0	0	Not at all	Very little	Somewhat	Somewhat lower	Yes, temporarily	No									Yes	Between 10% and 20%	Yes	Between 5% and 10%	Between 5% and 10%	Yes	Increase of more than 10%	No change	Not selected	Not selected	Not selected	Not selected	Not selected	Not selected	No	No	Selected	Not selected	Selected	Not selected
91.182.24.69	Between 18 and 25	Male	Oost-Vlaanderen	Second quintile	Some college	Out of labor force										Not applicable														Yes	Less than 5%	Yes	Less than 5%	Between 5% and 10%	Yes	Drop of less than 10%	No change	Not selected	Not selected	Not selected	Not selected	Not selected	Not selected	No	No	Not selected	Not selected	Not selected	Not selected
82.176.148.106	Between 36 and 45	Female	Oost-Vlaanderen	Fourth quintile	Bachelor's	Full-time temporary	Economics and administrations	Other	Human resources	0	0	0	2	10	1	Not well	Very little	To a great extent	Somewhat lower	No									I work same hours	No	No loss	No	No loss	No loss	Yes	No change	No change	Not selected	Not selected	Not selected	Not selected	Not selected	Not selected	No	No	Not selected	Not selected	Not selected	Not selected
213.119.108.236	Above 65	Male	Oost-Vlaanderen	Fourth quintile	High school diploma	Out of labor force										Not applicable														No	No loss	No	No loss	No loss	No	Increase of less than 10%	No change	Not selected	Not selected	Not selected	Not selected	Not selected	Not selected	Yes	No	Not selected	Not selected	Not selected	Not selected
62.205.121.30	Between 18 and 25	Male	Oost-Vlaanderen	Fourth quintile	Bachelor's	Out of labor force										Not applicable														No	No loss	No	No loss	No loss	No	Drop of more than 10%	Increase of less than 10%	Not selected	Not selected	Not selected	Not selected	Not selected	Not selected	No	No	Not selected	Not selected	Not selected	Selected
78.23.244.130	Between 46 and 55	Female	Oost-Vlaanderen	Fifth quintile	Bachelor's	Out of labor force										Not applicable														No	No loss	No	No loss	No loss	Yes	No change	Drop of less than 10%	Not selected	Selected	Not selected	Not selected	Selected	Not selected	No	No	Selected	Not selected	Not selected	Selected
78.21.186.154	Between 56 and 65	Female	Oost-Vlaanderen	Prefer not to answer	Master's	Out of labor force										Not applicable														No	No loss	No	No loss	No loss	No	No change	No change	Not selected	Not selected	Not selected	Not selected	Not selected	Not selected	No	No	Not selected	Not selected	Not selected	Not selected
5.23.165.215	Between 56 and 65	Male	Oost-Vlaanderen	First quintile	Bachelor's	Unemployed										Not applicable														No	No loss	No	No loss	No loss	No	Increase of less than 10%	No change	Selected	Not selected	Not selected	Not selected	Not selected	Not selected	No	No	Not selected	Not selected	Not selected	Not selected
81.243.162.95	Between 26 and 35	Female	Oost-Vlaanderen	Second quintile	Bachelor's	Full-time temporary	Arts and communication	Graphic Designers And Product Designers		1	2	2	1	2	2	Not at all	Very little	To a great extent	Somewhat lower	Yes, temporarily	No									Yes	More than 20%	Yes	Between 10% and 20%	Between 10% and 20%	No	Increase of more than 10%	Drop of more than 10%	Not selected	Not selected	Not selected	Not selected	Selected	Not selected	No	No	Not selected	Not selected	Selected	Selected
62.235.83.232	Between 26 and 35	Female	Oost-Vlaanderen	Third quintile	Bachelor's	Out of labor force										Not applicable														No	No loss	No	No loss	No loss	Yes	No change	No change	Not selected	Not selected	Not selected	Not selected	Not selected	Selected	Yes	No	Not selected	Not selected	Selected	Not selected
217.136.3.62	Between 18 and 25	Male	Oost-Vlaanderen	Fourth quintile	Bachelor's	Out of labor force										Not applicable														No	No loss	Yes	More than 20%	Between 5% and 10%	No	Drop of more than 10%	Drop of more than 10%	Not selected	Not selected	Not selected	Not selected	Selected	Not selected	No	No	Not selected	Not selected	Not selected	Selected
81.247.111.169	Above 65	Male	Oost-Vlaanderen	Second quintile	High school diploma	Out of labor force										Not applicable														No	No loss	No	No loss	No loss	No	No change	No change	Not selected	Selected	Selected	Not selected	Not selected	Selected	Yes	No	Not selected	Not selected	Not selected	Not selected
78.23.223.85	Between 26 and 35	Male	Oost-Vlaanderen	Fourth quintile	Master's	Full-time permanent	Economics and administrations	Business and Organisational Consultants		0	15	0	0	6	0	Essentially unaffected	Somewhat	To a great extent	No change	No									I work same hours	Yes	Between 5% and 10%	No	No loss	No loss	Yes	Drop of more than 10%	Increase of less than 10%	Not selected	Not selected	Not selected	Not selected	Not selected	Not selected	No	No	Not selected	Not selected	Not selected	Not selected
91.180.60.28	Between 46 and 55	Male	Oost-Vlaanderen	First quintile	High school diploma	Out of labor force										Not applicable														No	No loss	No	No loss	No loss	No	Drop of less than 10%	No change	Not selected	Selected	Not selected	Not selected	Not selected	Not selected	No	No	Not selected	Not selected	Not selected	Not selected
78.22.116.92	Between 26 and 35	Female	Oost-Vlaanderen	Second quintile	Some college	Out of labor force										Not applicable														No	No loss	No	No loss	No loss	No	Drop of less than 10%	No change	Not selected	Not selected	Not selected	Not selected	Not selected	Not selected	No	No	Not selected	Not selected	Not selected	Not selected
94.111.26.126	Between 26 and 35	Female	Oost-Vlaanderen	Second quintile	Master's	Part-time temporary	Commerce	Checkout staff		0	2	0	0	3	0	Somewhat well	Very little	Very little	Somewhat higher	Yes, temporarily	No									Yes	More than 20%	Yes	Between 10% and 20%	Between 5% and 10%	No	Drop of more than 10%	Drop of more than 10%	Not selected	Not selected	Not selected	Not selected	Not selected	Not selected	No	No	Not selected	Not selected	Not selected	Not selected
213.181.39.12	Between 46 and 55	Female	Oost-Vlaanderen	Fourth quintile	Master's	Full-time permanent	Public administration, security, and law	Government officials		5	100	20	0	50	5	Somewhat well	Completely	Completely	No change	No									I work same hours	No	No loss	No	No loss	No loss	No	Drop of more than 10%	Increase of more than 10%	Not selected	Not selected	Not selected	Not selected	Not selected	Not selected	No	Yes	Not selected	Not selected	Not selected	Not selected
94.109.52.31	Between 36 and 45	Female	Oost-Vlaanderen	Fourth quintile	Bachelor's	Full-time permanent	Economics and administrations	Executive secretaries		0	10	0	0	5	0	Somewhat well	Not at all	Very little	No change	No									I work same hours	No	No loss	No	No loss	No loss	Yes	Drop of more than 10%	Increase of less than 10%	Not selected	Not selected	Not selected	Not selected	Selected	Not selected	No	Yes	Not selected	Not selected	Selected	Not selected
94.111.5.9	Between 26 and 35	Male	Oost-Vlaanderen	Second quintile	Associate degree	Full-time permanent	Economics and administrations	Business and Organisational Consultants		2	0	0	0	1	0	Somewhat well	To a great extent	Somewhat	Somewhat lower	No									I work same hours	No	No loss	Yes	Between 5% and 10%	Less than 5%	No	Drop of less than 10%	No change	Not selected	Not selected	Not selected	Not selected	Not selected	Not selected	No	No	Selected	Not selected	Not selected	Not selected
78.21.23.175	Between 56 and 65	Male	Oost-Vlaanderen	Fourth quintile	Associate degree	Out of labor force										Not applicable														Yes	Less than 5%	No	No loss	No loss	No	Increase of less than 10%	Drop of less than 10%	Not selected	Not selected	Not selected	Not selected	Not selected	Not selected	Yes	Yes	Not selected	Not selected	Selected	Not selected
78.20.226.59	Between 26 and 35	Female	Oost-Vlaanderen	Fourth quintile	Bachelor's	Full-time permanent	Transportation and logistics	Other	Administratief bediende weegbrug	0	0	0	1	1	0	Not at all	Very little	To a great extent	No change	Yes, temporarily	No									No	No loss	No	No loss	No loss	Yes	Increase of less than 10%	No change	Not selected	Not selected	Not selected	Not selected	Selected	Not selected	No	No	Not selected	Not selected	Selected	Not selected
94.110.154.124	Between 36 and 45	Male	Oost-Vlaanderen	Second quintile	Associate degree	Full-time permanent	Transportation and logistics	Other	Koerman bij De Lijn	0	0	0	1	1	0	Essentially unaffected	To a great extent	To a great extent	No change	No									I work same hours	No	No loss	No	No loss	No loss	Yes	No change	No change	Not selected	Not selected	Not selected	Not selected	Selected	Not selected	No	No	Not selected	Not selected	Not selected	Not selected
157.193.86.178	Between 26 and 35	Male	Oost-Vlaanderen	Fifth quintile	Doctorate/Professional	Full-time permanent	Public administration, security, and law	Government officials		0	2	0	2	2	0	Not well	Somewhat	Very little	No change	No									I work same hours	No	No loss	No	No loss	No loss	Yes	No change	No change	Not selected	Not selected	Not selected	Not selected	Not selected	Not selected	Yes	No	Not selected	Not selected	Selected	Selected
81.245.134.28	Above 65	Female	Oost-Vlaanderen	Second quintile	Associate degree	Out of labor force										Not applicable														No	No loss	No	No loss	No loss	No	Increase of less than 10%	No change	Not selected	Not selected	Not selected	Not selected	Not selected	Not selected	No	No	Not selected	Not selected	Not selected	Not selected
37.62.45.243	Above 65	Female	Oost-Vlaanderen	Fourth quintile	High school diploma	Out of labor force										Not applicable														No	No loss	No	No loss	No loss	No	No change	No change	Not selected	Not selected	Not selected	Not selected	Not selected	Not selected	Yes	No	Not selected	Not selected	Not selected	Not selected
78.20.182.249	Between 18 and 25	Female	Oost-Vlaanderen	Prefer not to answer	Bachelor's	Full-time temporary	Economics and administrations	Business and Organisational Consultants		3	10	5	2	15	10	Somewhat well	To a great extent	Very little	Somewhat lower	No									I work same hours	No	No loss	Yes	Between 5% and 10%	Between 5% and 10%	Yes	Drop of more than 10%	Increase of less than 10%	Not selected	Selected	Not selected	Not selected	Selected	Not selected	No	No	Not selected	Not selected	Selected	Selected
91.180.169.196	Between 36 and 45	Female	Oost-Vlaanderen	First quintile	No high school	Out of labor force										Not applicable														No	No loss	No	No loss	No loss	No	No change	No change	Not selected	Selected	Not selected	Not selected	Selected	Not selected	Yes	No	Not selected	Not selected	Not selected	Not selected
78.22.99.235	Between 26 and 35	Female	Oost-Vlaanderen	Second quintile	Bachelor's	Out of labor force										Not applicable														No	No loss	No	No loss	No loss	No	Increase of more than 10%	Drop of more than 10%	Not selected	Not selected	Not selected	Not selected	Not selected	Not selected	Yes	Yes	Not selected	Not selected	Selected	Not selected
78.21.184.101	Between 46 and 55	Male	Oost-Vlaanderen	Fourth quintile	High school diploma	Full-time permanent	Economics and administrations	Administrative Staff		0	3	2	0	15	1	Somewhat well	To a great extent	To a great extent	No change	No									I work less hours	Yes	Between 10% and 20%	Yes	Between 10% and 20%	Between 10% and 20%	Yes	Drop of less than 10%	No change	Not selected	Not selected	Not selected	Not selected	Not selected	Not selected	Yes	No	Not selected	Not selected	Not selected	Not selected
213.219.142.38	Between 56 and 65	Male	Oost-Vlaanderen	Second quintile	Associate degree	Out of labor force										Not applicable														No	No loss	Yes	Between 5% and 10%	Between 5% and 10%	No	Increase of less than 10%	Drop of less than 10%	Not selected	Not selected	Not selected	Not selected	Selected	Selected	No	No	Not selected	Not selected	Selected	Not selected
91.87.79.234	Between 18 and 25	Male	Oost-Vlaanderen	Second quintile	Bachelor's	Part-time temporary	Services	Other	Administratie	0	0	0	0	2	0	Somewhat well	Completely	To a great extent	Much lower	Yes, temporarily	No									Yes	More than 20%	Yes	Between 10% and 20%	Between 5% and 10%	No	No change	No change	Not selected	Not selected	Not selected	Not selected	Not selected	Not selected	No	No	Not selected	Not selected	Selected	Not selected
81.246.132.68	Between 56 and 65	Male	Oost-Vlaanderen	Fourth quintile	High school diploma	Full-time permanent	Technical	Metalworkers and Construction Workers		0	6	2	0	6	2	Not at all	Completely	Completely	No change	No									I work same hours	No	No loss	No	No loss	No loss	No	No change	Drop of more than 10%	Not selected	Selected	Not selected	Not selected	Selected	Not selected	No	No	Not selected	Not selected	Not selected	Selected
78.23.35.7	Between 36 and 45	Male	Oost-Vlaanderen	Fifth quintile	Master's	Full-time permanent	Technical	Engineers (No Electrical Engineering)		0	10	0	0	10	0	Essentially unaffected	Somewhat	Completely	No change	No									I work same hours	No	No loss	No	No loss	No loss	Yes	Drop of less than 10%	Increase of less than 10%	Not selected	Not selected	Not selected	Not selected	Not selected	Not selected	No	No	Not selected	Not selected	Not selected	Not selected
78.22.210.131	Between 26 and 35	Male	Oost-Vlaanderen	Fourth quintile	Bachelor's	Full-time self-employed	Technical	Other	interieurarchitect	0	0	0	0	4	0	Somewhat well	To a great extent	To a great extent	Somewhat lower	No									I work less hours	No	No loss	No	No loss	No loss	Yes	Increase of less than 10%	Increase of less than 10%	Not selected	Not selected	Not selected	Not selected	Not selected	Not selected	No	No	Not selected	Not selected	Not selected	Not selected
212.239.218.97	Between 18 and 25	Female	Oost-Vlaanderen	First quintile	High school diploma	Unemployed										Not applicable														No	No loss	No	No loss	No loss	No	Increase of more than 10%	Increase of more than 10%	Not selected	Not selected	Not selected	Not selected	Not selected	Not selected	No	No	Not selected	Not selected	Not selected	Not selected
91.87.74.234	Between 18 and 25	Female	Oost-Vlaanderen	Prefer not to answer	High school diploma	Full-time permanent	Health care and welfare	Other	Kinderbegeleidster	0	14	0	14	10	0	Essentially unaffected	Somewhat	Somewhat	Somewhat higher	No									I work same hours	No	No loss	No	No loss	No loss	No	No change	No change	Not selected	Not selected	Not selected	Not selected	Not selected	Not selected	No	No	Not selected	Not selected	Not selected	Not selected
78.21.215.119	Between 46 and 55	Female	Oost-Vlaanderen	Second quintile	Associate degree	Part-time permanent	Health care and welfare	Other	logistik	0	1	0	0	3	0	Essentially unaffected	Completely	Completely	No change	No									I work more hours	No	No loss	Yes	Between 10% and 20%	Between 10% and 20%	No	No change	No change	Not selected	Not selected	Not selected	Not selected	Not selected	Not selected	No	Yes	Not selected	Not selected	Not selected	Not selected
94.110.154.124	Between 56 and 65	Male	Oost-Vlaanderen	Third quintile	Associate degree	Out of labor force										Not applicable														No	No loss	No	No loss	No loss	Yes	Drop of less than 10%	No change	Not selected	Not selected	Not selected	Not selected	Selected	Not selected	No	No	Not selected	Not selected	Not selected	Not selected
78.20.241.193	Between 26 and 35	Male	Oost-Vlaanderen	Fourth quintile	Associate degree	Full-time permanent	Transportation and logistics	Loaders, Unloaders And Pocket Fillers		0	3	0	0	3	0	Somewhat well	Very little	Somewhat	Somewhat lower	No									I work same hours	No	No loss	No	No loss	No loss	No	No change	No change	Not selected	Not selected	Not selected	Not selected	Not selected	Selected	No	Yes	Selected	Not selected	Not selected	Selected
81.11.136.19	Above 65	Male	Oost-Vlaanderen	Second quintile	Associate degree	Full-time self-employed	Technical	Other	koeltechnicus	0	0	0	0	3	5	Not well	Somewhat	To a great extent	Somewhat lower	No									I work same hours	Yes	Between 10% and 20%	Yes	Between 10% and 20%	Between 10% and 20%	No	No change	Drop of more than 10%	Not selected	Not selected	Not selected	Not selected	Not selected	Not selected	No	No	Not selected	Not selected	Not selected	Not selected
213.118.186.253	Between 56 and 65	Female	Oost-Vlaanderen	Fourth quintile	High school diploma	Full-time permanent	Services	Other	bediende	4	10	0	0	3	0	Not well	Somewhat	Somewhat	No change	No									I work same hours	No	No loss	No	No loss	No loss	No	No change	Drop of less than 10%	Not selected	Not selected	Selected	Not selected	Not selected	Not selected	Yes	Yes	Not selected	Not selected	Not selected	Not selected
178.118.254.84	Between 26 and 35	Female	Oost-Vlaanderen	First quintile	Associate degree	Full-time permanent	Arts and communication	Graphic Designers And Product Designers		0	0	0	0	0	0	Not at all	Very little	Very little	Somewhat lower	No									I work less hours	No	No loss	No	No loss	No loss	No	No change	No change	Not selected	Not selected	Not selected	Not selected	Not selected	Not selected	No	No	Not selected	Not selected	Not selected	Not selected
141.134.26.143	Between 46 and 55	Female	Oost-Vlaanderen	First quintile	No high school	Part-time permanent	Services	Cleaners		0	2	1	0	2	1	Essentially unaffected	Somewhat	Somewhat	No change	Yes, temporarily	No									Yes	More than 20%	Yes	Between 5% and 10%	Between 5% and 10%	Yes	Drop of more than 10%	Drop of more than 10%	Not selected	Not selected	Not selected	Selected	Selected	Not selected	No	Yes	Not selected	Not selected	Selected	Not selected
78.20.246.56	Between 26 and 35	Female	Oost-Vlaanderen	Fourth quintile	High school diploma	Full-time permanent	Services	Other	Customer service medewerker	0	20	0	0	10	0	Essentially unaffected	To a great extent	Completely	No change	No									I work same hours	No	No loss	No	No loss	No loss	No	No change	No change	Not selected	Not selected	Not selected	Not selected	Not selected	Not selected	No	Yes	Not selected	Not selected	Not selected	Not selected
94.109.10.75	Between 36 and 45	Male	Oost-Vlaanderen	Second quintile	High school diploma	Full-time permanent	Public administration, security, and law	Government officials		0	10	0	0	3	0	Essentially unaffected	To a great extent	Somewhat	No change	No									I work same hours	No	No loss	No	No loss	No loss	Yes	No change	Increase of less than 10%	Not selected	Not selected	Not selected	Not selected	Not selected	Not selected	No	No	Not selected	Not selected	Not selected	Not selected
78.21.52.34	Between 26 and 35	Female	Oost-Vlaanderen	First quintile	Associate degree	Full-time temporary	Commerce	Checkout staff		10	15	20	10	15	20	Somewhat well	Somewhat	To a great extent	Somewhat higher	No									I work same hours	No	No loss	No	No loss	No loss	No	Increase of less than 10%	Increase of less than 10%	Not selected	Selected	Not selected	Not selected	Selected	Not selected	No	Yes	Selected	Not selected	Selected	Not selected
78.23.217.71	Between 18 and 25	Male	Oost-Vlaanderen	First quintile	High school diploma	Out of labor force										Not applicable														No	No loss	No	No loss	No loss	No	Drop of less than 10%	No change	Not selected	Not selected	Not selected	Not selected	Not selected	Not selected	No	No	Not selected	Not selected	Not selected	Not selected
91.180.254.130	Between 36 and 45	Male	Oost-Vlaanderen	Fifth quintile	Master's	Full-time self-employed	ICT	Software and Application Developers		0	5	0	0	7	0	Somewhat well	Somewhat	To a great extent	No change	No									I work same hours	No	No loss	No	No loss	No loss	Yes	No change	No change	Not selected	Selected	Not selected	Not selected	Not selected	Not selected	No	No	Not selected	Not selected	Not selected	Not selected
78.20.173.99	Between 26 and 35	Male	Oost-Vlaanderen	Fourth quintile	High school diploma	Full-time permanent	Services	Other	verkoper	1	1	1	1	1	1	Somewhat well	To a great extent	To a great extent	Somewhat higher	Yes, temporarily	No									Yes	Between 10% and 20%	Yes	Between 10% and 20%	Between 10% and 20%	Yes	Drop of less than 10%	Drop of more than 10%	Selected	Not selected	Not selected	Not selected	Not selected	Not selected	Yes	Yes	Not selected	Selected	Not selected	Not selected
[truncated: 3,435 more rows]
[truncated: 165 more columns]
